# Supplementary material for: Novel Multilocus Sequence Typing and Global Sequence Clustering Schemes for Characterizing the Population Diversity of Streptococcus mitis
Source: J Clin Microbiol. 2022 Dec 14;61(1):e00802-22. doi: 10.1128/jcm.00802-22 (PMC9879099; doi:10.1128/jcm.00802-22)
Supplement: Supplemental file 2 — Tables S1 to S20. Download jcm.00802-22-s0002.xlsx, XLSX file, 0.5 MB [file jcm.00802-22-s0002.xlsx]

## Sheet: Table S1
Table S1: Genome accession, global sequence cluster, sequence type, isolation condition, and geographical origin of confirmed Streptococcus mitis (322) genomes
Number	Isolate	Accession	Global Sequence Cluster	Sequence type	Isolation condition	Country	Region	Source	Applied in PCR validation
1	GCF_009495705.1_ASM949570v1	GCF_009495705.1_ASM949570v1	1	190	Carriage	United States	North America	Public repository	No
2	GCF_009495735.1_ASM949573v1	GCF_009495735.1_ASM949573v1	1	190	Carriage	United States	North America	Public repository	No
3	GCF_009495895.1_ASM949589v1	GCF_009495895.1_ASM949589v1	1	190	Carriage	United States	North America	Public repository	No
4	GCF_009495955.1_ASM949595v1	GCF_009495955.1_ASM949595v1	1	190	Carriage	United States	North America	Public repository	No
5	GCF_009496035.1_ASM949603v1	GCF_009496035.1_ASM949603v1	1	190	Carriage	United States	North America	Public repository	No
6	GCF_009496045.1_ASM949604v1	GCF_009496045.1_ASM949604v1	1	190	Carriage	United States	North America	Public repository	No
7	GCF_009496065.1_ASM949606v1	GCF_009496065.1_ASM949606v1	1	190	Carriage	United States	North America	Public repository	No
8	GCF_009496075.1_ASM949607v1	GCF_009496075.1_ASM949607v1	1	190	Carriage	United States	North America	Public repository	No
9	GCF_009496165.1_ASM949616v1	GCF_009496165.1_ASM949616v1	1	190	Carriage	United States	North America	Public repository	No
10	GCF_009496335.1_ASM949633v1	GCF_009496335.1_ASM949633v1	1	190	Carriage	United States	North America	Public repository	No
11	GCF_009496355.1_ASM949635v1	GCF_009496355.1_ASM949635v1	1	190	Carriage	United States	North America	Public repository	No
12	GCF_009496395.1_ASM949639v1	GCF_009496395.1_ASM949639v1	1	190	Carriage	United States	North America	Public repository	No
13	GCF_009496435.1_ASM949643v1	GCF_009496435.1_ASM949643v1	1	190	Carriage	United States	North America	Public repository	No
14	GCF_009496505.1_ASM949650v1	GCF_009496505.1_ASM949650v1	1	190	Carriage	United States	North America	Public repository	No
15	GCF_009496725.1_ASM949672v1	GCF_009496725.1_ASM949672v1	1	190	Carriage	United States	North America	Public repository	No
16	GCF_009496735.1_ASM949673v1	GCF_009496735.1_ASM949673v1	1	190	Carriage	United States	North America	Public repository	No
17	GCF_009496755.1_ASM949675v1	GCF_009496755.1_ASM949675v1	1	190	Carriage	United States	North America	Public repository	No
18	GCF_009496795.1_ASM949679v1	GCF_009496795.1_ASM949679v1	1	190	Carriage	United States	North America	Public repository	No
19	GCF_009496805.1_ASM949680v1	GCF_009496805.1_ASM949680v1	1	190	Carriage	United States	North America	Public repository	No
20	GCF_009496815.1_ASM949681v1	GCF_009496815.1_ASM949681v1	1	190	Carriage	United States	North America	Public repository	No
21	GCF_009496825.1_ASM949682v1	GCF_009496825.1_ASM949682v1	1	190	Carriage	United States	North America	Public repository	No
22	GCF_009496835.1_ASM949683v1	GCF_009496835.1_ASM949683v1	1	190	Carriage	United States	North America	Public repository	No
23	GCF_009496895.1_ASM949689v1	GCF_009496895.1_ASM949689v1	1	190	Carriage	United States	North America	Public repository	No
24	U23_S57	GCA_946190355.1	2	89	Carriage	United Kingdom	Europe	This study	No
25	U24_S58	GCA_946190345.1	2	89	Carriage	United Kingdom	Europe	This study	No
26	U25_S59	GCA_946224995.1	2	89	Carriage	United Kingdom	Europe	This study	No
27	U28_S60	GCA_946225005.1	2	89	Carriage	United Kingdom	Europe	This study	No
28	GCF_900459425.1_42042_B02	GCF_900459425.1_42042_B02	3	209	Carriage	Denmark	Europe	Public repository	No
29	GCF_002014755.1_ASM201475v1	GCF_002014755.1_ASM201475v1	3	209	Carriage	Sweden	Europe	Public repository	No
30	GCF_009730515.1_ASM973051v1	GCF_009730515.1_ASM973051v1	3	209	Carriage	United States	North America	Public repository	No
31	GCF_000148585.2_ASM14858v3	GCF_000148585.2_ASM14858v3	3	209	Unknown	Unknown	Unknown	Public repository	No
32	125U_S4	GCF_946184935.1	4	216	Carriage	United Kingdom	Europe	This study	No
33	U148_S15	GCF_946190215.1	4	216	Carriage	United Kingdom	Europe	This study	No
34	U134_S8	GCF_946190055.1	4	216	Carriage	United Kingdom	Europe	This study	No
35	U135_S9	GCF_946190045.1	4	216	Carriage	United Kingdom	Europe	This study	No
36	WTCHG_774611_73075379	GCF_946190295.1	5	142	Carriage	Malawi	Africa	Public repository	No
37	103U_S92	GCF_946186075.1	5	141	Carriage	United Kingdom	Europe	This study	No
38	U104_S93	GCF_946188685.1	5	141	Carriage	United Kingdom	Europe	This study	No
39	U105_S94	GCA_946188575.1	5	141	Carriage	United Kingdom	Europe	This study	No
40	WTCHG_774611_73005372	GCF_946190135.1	6	113	Carriage	Malawi	Africa	Public repository	No
41	WTCHG_774611_73095381	GCF_946190335.1	6	113	Carriage	Malawi	Africa	Public repository	No
42	WTCHG_774611_73845360	GCF_946185975.1	6	113	Carriage	Malawi	Africa	Public repository	No
43	U56_S76	GCF_946190325.1	7	247	Carriage	United Kingdom	Europe	This study	No
44	U57_S77	GCF_946190235.1	7	247	Carriage	United Kingdom	Europe	This study	No
45	U63_S79	GCA_946190175.1	7	247	Carriage	United Kingdom	Europe	This study	No
46	U12_S51	GCA_946224775.1	8	197	Carriage	United Kingdom	Europe	This study	No
47	U16_S55	GCA_946190205.1	8	197	Carriage	United Kingdom	Europe	This study	No
48	U8_S49	GCA_946190315.1	8	197	Carriage	United Kingdom	Europe	This study	No
49	S1071B24C1_contigs_mitis	GCA_905221505.1	9	64	Carriage	Gambia	Africa	Public repository	No
50	S1071B24C2_contigs_mitis	GCA_905221525.1	9	64	Carriage	Gambia	Africa	Public repository	No
51	S1071G24C3_contigs_mitis	GCA_905221005.1	9	64	Carriage	Gambia	Africa	Public repository	No
52	GCF_009495695.1_ASM949569v1	GCF_009495695.1_ASM949569v1	10	83	Carriage	United States	North America	Public repository	No
53	GCF_009496185.1_ASM949618v1	GCF_009496185.1_ASM949618v1	10	83	Carriage	United States	North America	Public repository	No
54	GCF_009496205.1_ASM949620v1	GCF_009496205.1_ASM949620v1	10	83	Carriage	United States	North America	Public repository	No
55	128U_S6	GCF_946186995.1	11	27	Carriage	United Kingdom	Europe	This study	No
56	U48_S72	GCA_946224865.1	11	27	Carriage	United Kingdom	Europe	This study	No
57	U52_S74	GCF_946190225.1	11	27	Carriage	United Kingdom	Europe	This study	No
58	WTCHG_774611_73775353	GCF_946190285.1	12	117	Carriage	Malawi	Africa	Public repository	No
59	WTCHG_774611_73825358	GCF_946190255.1	12	117	Carriage	Malawi	Africa	Public repository	No
60	WTCHG_774611_72895361	GCF_946190255.1	13	198	Carriage	Malawi	Africa	Public repository	No
61	WTCHG_774611_73015373	GCF_946190275.1	13	198	Carriage	Malawi	Africa	Public repository	No
62	U98_S90	GCF_946190155.1	14	112	Carriage	United Kingdom	Europe	This study	No
63	U99_S91	GCA_946190155.1	14	112	Carriage	United Kingdom	Europe	This study	No
64	U36_S66	GCA_946224705.1	15	139	Carriage	United Kingdom	Europe	This study	No
65	U39_S69	GCA_946224645.1	15	139	Carriage	United Kingdom	Europe	This study	No
66	U32_S62	GCA_946224725.1	16	53	Carriage	United Kingdom	Europe	This study	No
67	U35_S65	GCA_946224685.1	16	53	Carriage	United Kingdom	Europe	This study	No
68	U14_S53	GCA_946190385.1	17	126	Carriage	United Kingdom	Europe	This study	No
69	U15_S54	GCF_946190375.1	17	126	Carriage	United Kingdom	Europe	This study	No
70	S1075M24C3_contigs_mitis	GCA_905221095.1	18	244	Carriage	Gambia	Africa	Public repository	No
71	S1075M24C5_contigs_mitis	GCA_905221075.1	18	244	Carriage	Gambia	Africa	Public repository	No
72	S1072B24C4_contigs_mitis	GCA_905221065.1	19	12	Carriage	Gambia	Africa	Public repository	No
73	S1072B24C5_contigs_mitis	GCA_905221055.1	19	12	Carriage	Gambia	Africa	Public repository	No
74	S1071G24C4_contigs_mitis	GCA_905221035.1	20	241	Carriage	Gambia	Africa	Public repository	No
75	S1071G24C5_contigs_mitis	GCA_905221045.1	20	241	Carriage	Gambia	Africa	Public repository	No
76	S1071G24C1_contigs_mitis	GCA_905221535.1	21	134	Carriage	Gambia	Africa	Public repository	No
77	S1071G24C2_contigs_mitis	GCA_905221545.1	21	134	Carriage	Gambia	Africa	Public repository	No
78	NM2_1_mitis	GCF_905187515.1	22	23	Carriage	United Kingdom	Europe	Public repository	No
79	NM4_2_mitis	GCF_905187545.1	22	23	Carriage	United Kingdom	Europe	Public repository	No
80	GCF_003942775.1_ASM394277v1	GCF_003942775.1_ASM394277v1	23	62	Carriage	United States	North America	Public repository	No
81	GCF_003943915.1_ASM394391v1	GCF_003943915.1_ASM394391v1	23	62	Carriage	United States	North America	Public repository	No
82	GCF_002860825.1_ASM286082v1	GCF_002860825.1_ASM286082v1	24	45	Carriage	United States	North America	Public repository	No
83	GCF_002871315.1_ASM287131v1	GCF_002871315.1_ASM287131v1	24	45	Carriage	United States	North America	Public repository	No
84	GCF_001588595.1_ASM158859v1	GCF_001588595.1_ASM158859v1	25	109	Unknown	South Africa	Africa	Public repository	No
85	GCF_001588605.1_ASM158860v1	GCF_001588605.1_ASM158860v1	25	109	Unknown	South Africa	Africa	Public repository	No
86	GCF_000722835.1_ASM72283v1	GCF_000722835.1_ASM72283v1	26	184	Carriage	Denmark	Europe	Public repository	No
87	GCF_000960025.1_ASM96002v1	GCF_000960025.1_ASM96002v1	26	184	Carriage	United States	North America	Public repository	No
88	B161_S79	GCF_946188505.1	27	36	Infective endocarditis	United Kingdom	Europe	Public repository	No
89	B85_S7	GCF_946189515.1	27	36	Infective endocarditis	United Kingdom	Europe	Public repository	No
90	B151_S69	GCA_946185905.1	28	30	Infective endocarditis	United Kingdom	Europe	Public repository	No
91	B176_S94	GCF_946188865.1	28	30	Infective endocarditis	United Kingdom	Europe	Public repository	No
92	B1015B24C5_contigs_mitis	GCA_905220945.1	29	80	Carriage	Gambia	Africa	Public repository	No
93	S1093G24C1_contigs_mitis	GCA_905221195.1	29	80	Carriage	Gambia	Africa	Public repository	No
94	WTCHG_774611_72965368	GCF_946190195.1	30	148	Carriage	Malawi	Africa	Public repository	No
95	U92_S86	GCF_946190145.1	31	52	Carriage	United Kingdom	Europe	This study	Yes
96	U67_S83	GCF_946190165.1	32	249	Carriage	United Kingdom	Europe	This study	No
97	U65_S81	GCA_946190125.1	33	118	Carriage	United Kingdom	Europe	This study	Yes
98	U61_S78	GCF_946190115.1	34	219	Carriage	United Kingdom	Europe	This study	Yes
99	U54_S75	GCF_946190185.1	35	248	Carriage	United Kingdom	Europe	This study	No
100	U40_S70	GCF_946190305.1	36	214	Carriage	United Kingdom	Europe	This study	No
101	U165-2_S22	GCF_946186005.1	37	39	Carriage	United Kingdom	Europe	This study	Yes
102	U164_S21	GCF_946190365.1	38	111	Carriage	United Kingdom	Europe	This study	Yes
103	U144_S14	GCF_946190245.1	39	47	Carriage	United Kingdom	Europe	This study	Yes
104	U143_S13	GCF_946190395.1	40	175	Carriage	United Kingdom	Europe	This study	Yes
105	U13_S52	GCF_946190075.1	41	234	Carriage	United Kingdom	Europe	This study	No
106	U131_S7	GCF_946190095.1	42	179	Carriage	United Kingdom	Europe	This study	Yes
107	U126_S5	GCF_946190085.1	43	232	Carriage	United Kingdom	Europe	This study	Yes
108	U123_S3	GCF_946190065.1	44	133	Carriage	United Kingdom	Europe	This study	Yes
109	U122_S2	GCF_946189145.1	45	42	Carriage	United Kingdom	Europe	This study	No
110	U117_S1	GCF_946188585.1	46	104	Carriage	United Kingdom	Europe	This study	Yes
111	U114_S96	GCA_946188415.1	47	203	Carriage	United Kingdom	Europe	This study	Yes
112	U10_S50	GCF_946188615.1	48	61	Carriage	United Kingdom	Europe	This study	Yes
113	U109_S95	GCF_946188695.1	49	151	Carriage	United Kingdom	Europe	This study	Yes
114	S1096M24C5_contigs_mitis	GCA_905221285.1	50	138	Carriage	Gambia	Africa	Public repository	No
115	S1096M24C3_contigs_mitis	GCA_905221245.1	51	65	Carriage	Gambia	Africa	Public repository	No
116	S1096G24C5_contigs_mitis	GCA_905221215.1	52	98	Carriage	Gambia	Africa	Public repository	No
117	S1093G24C3_contigs_mitis	GCA_905221225.1	53	77	Carriage	Gambia	Africa	Public repository	No
118	S1093G24C2_contigs_mitis	GCA_905221205.1	54	101	Carriage	Gambia	Africa	Public repository	No
119	S1092G24C4_contigs_mitis	GCA_905221185.1	55	97	Carriage	Gambia	Africa	Public repository	No
120	S1092G24C3_contigs_mitis	GCA_905221175.1	56	193	Carriage	Gambia	Africa	Public repository	No
121	S1092G24C1_contigs_mitis	GCA_905221165.1	57	217	Carriage	Gambia	Africa	Public repository	No
122	S1091B24C4_contigs_mitis	GCA_905221155.1	58	2	Carriage	Gambia	Africa	Public repository	No
123	S1088M24C1_contigs_mitis	GCA_905221145.1	59	4	Carriage	Gambia	Africa	Public repository	No
124	S1088B24C2_contigs_mitis	GCA_905221135.1	60	72	Carriage	Gambia	Africa	Public repository	No
125	S1086G24C1_contigs_mitis	GCA_905221125.1	61	16	Carriage	Gambia	Africa	Public repository	No
126	S1075M24C2_contigs_mitis	GCA_905221085.1	62	153	Carriage	Gambia	Africa	Public repository	No
127	S1072G24C4_contigs_mitis	GCA_905221105.1	63	243	Carriage	Gambia	Africa	Public repository	No
128	P60_S36	GCF_946190025.1	64	13	Infective endocarditis	United Kingdom	Europe	Public repository	No
129	P59_S35	GCA_946189495.1	65	34	Infective endocarditis	United Kingdom	Europe	Public repository	No
130	P55_S33	GCA_946189995.1	66	161	Infective endocarditis	United Kingdom	Europe	Public repository	No
131	P42_S25	GCA_946189085.1	67	90	Infective endocarditis	United Kingdom	Europe	Public repository	No
132	P28_S15	GCF_946188915.1	68	192	Infective endocarditis	United Kingdom	Europe	Public repository	No
133	P21_S10	GCF_946189045.1	69	130	Infective endocarditis	United Kingdom	Europe	Public repository	No
134	P164_S40	GCF_946189105.1	70	185	Pneumonia	United Kingdom	Europe	Public repository	No
135	P11_S4	GCF_946189525.1	71	254	Infective endocarditis	United Kingdom	Europe	Public repository	No
136	NM5_2_mitis	GCF_905187495.1	72	213	Carriage	United Kingdom	Europe	Public repository	No
137	MSCx_mitis	GCF_905187535.1	73	132	Carriage	United Kingdom	Europe	Public repository	No
138	GCF_009496905.1_ASM949690v1	GCF_009496905.1_ASM949690v1	74	57	Carriage	United States	North America	Public repository	No
139	GCF_009496385.1_ASM949638v1	GCF_009496385.1_ASM949638v1	75	59	Carriage	United States	North America	Public repository	No
140	GCF_009496295.1_ASM949629v1	GCF_009496295.1_ASM949629v1	76	114	Carriage	United States	North America	Public repository	No
141	GCF_008763935.1_FS623	GCF_008763935.1_FS623	77	18	Unknown	United States	North America	Public repository	No
142	GCF_005844455.1_ASM584445v1	GCF_005844455.1_ASM584445v1	78	106	Carriage	United States	North America	Public repository	No
143	GCF_005144795.1_ASM514479v1	GCF_005144795.1_ASM514479v1	79	8	Unknown	United States	North America	Public repository	No
144	GCF_003943965.1_ASM394396v1	GCF_003943965.1_ASM394396v1	80	56	Carriage	United States	North America	Public repository	No
145	GCF_003942995.1_ASM394299v1	GCF_003942995.1_ASM394299v1	81	231	Carriage	United States	North America	Public repository	No
146	GCF_003942965.1_ASM394296v1	GCF_003942965.1_ASM394296v1	82	108	Carriage	United States	North America	Public repository	No
147	GCF_003942885.1_ASM394288v1	GCF_003942885.1_ASM394288v1	83	224	Carriage	United States	North America	Public repository	No
148	GCF_002860905.1_ASM286090v1	GCF_002860905.1_ASM286090v1	84	91	Carriage	United States	North America	Public repository	No
149	GCF_002860865.1_ASM286086v1	GCF_002860865.1_ASM286086v1	85	188	Carriage	United States	North America	Public repository	No
150	GCF_002096935.1_ASM209693v1	GCF_002096935.1_ASM209693v1	86	171	Infective endocarditis	Denmark	Europe	Public repository	No
151	GCF_002096925.1_ASM209692v1	GCF_002096925.1_ASM209692v1	87	150	Infective endocarditis	Denmark	Europe	Public repository	No
152	GCF_002096895.1_ASM209689v1	GCF_002096895.1_ASM209689v1	88	233	Infective endocarditis	Denmark	Europe	Public repository	No
153	GCF_002096845.1_ASM209684v1	GCF_002096845.1_ASM209684v1	89	76	Infective endocarditis	Denmark	Europe	Public repository	No
154	GCF_002096835.1_ASM209683v1	GCF_002096835.1_ASM209683v1	90	168	Infective endocarditis	Denmark	Europe	Public repository	No
155	GCF_002096815.1_ASM209681v1	GCF_002096815.1_ASM209681v1	91	119	Infective endocarditis	Denmark	Europe	Public repository	No
156	GCF_002096775.1_ASM209677v1	GCF_002096775.1_ASM209677v1	92	105	Infective endocarditis	Denmark	Europe	Public repository	No
157	GCF_002096765.1_ASM209676v1	GCF_002096765.1_ASM209676v1	93	181	Infective endocarditis	Denmark	Europe	Public repository	No
158	GCF_002096755.1_ASM209675v1	GCF_002096755.1_ASM209675v1	94	19	Infective endocarditis	Denmark	Europe	Public repository	No
159	GCF_002096735.1_ASM209673v1	GCF_002096735.1_ASM209673v1	95	172	Infective endocarditis	Denmark	Europe	Public repository	No
160	GCF_002014875.1_ASM201487v1	GCF_002014875.1_ASM201487v1	96	225	Carriage	Sweden	Europe	Public repository	No
161	GCF_002014795.1_ASM201479v1	GCF_002014795.1_ASM201479v1	97	3	Bacteremia	Sweden	Europe	Public repository	No
162	GCF_002005545.1_ASM200554v1	GCF_002005545.1_ASM200554v1	98	69	Carriage	China	Asia	Public repository	No
163	GCF_001588625.1_ASM158862v1	GCF_001588625.1_ASM158862v1	99	229	Unknown	United Kingdom	Europe	Public repository	No
164	GCF_001579045.1_ASM157904v1	GCF_001579045.1_ASM157904v1	100	116	Carriage	South Africa	Africa	Public repository	No
165	GCF_001560895.1_ASM156089v1	GCF_001560895.1_ASM156089v1	101	60	Bacteremia	United States	North America	Public repository	No
166	GCF_001546795.1_ASM154679v1	GCF_001546795.1_ASM154679v1	102	92	Carriage	Unknown	Unknown	Public repository	No
167	GCF_001281025.1_ASM128102v1	GCF_001281025.1_ASM128102v1	103	218	Bacteremia	Korea	Asia	Public repository	No
168	GCF_001074635.1_ASM107463v1	GCF_001074635.1_ASM107463v1	104	135	Unknown	United States	North America	Public repository	No
169	GCF_001070985.1_ASM107098v1	GCF_001070985.1_ASM107098v1	105	256	Unknown	United States	North America	Public repository	No
170	GCF_001070705.1_ASM107070v1	GCF_001070705.1_ASM107070v1	106	176	Unknown	United States	North America	Public repository	No
171	GCF_001070375.1_ASM107037v1	GCF_001070375.1_ASM107037v1	107	252	Unknown	United States	North America	Public repository	No
172	GCF_001070205.1_ASM107020v1	GCF_001070205.1_ASM107020v1	108	110	Unknown	United States	North America	Public repository	No
173	GCF_001070035.1_ASM107003v1	GCF_001070035.1_ASM107003v1	109	226	Unknown	United States	North America	Public repository	No
174	GCF_000960065.1_ASM96006v1	GCF_000960065.1_ASM96006v1	110	71	Carriage	United States	North America	Public repository	No
175	GCF_000960005.1_ASM96000v1	GCF_000960005.1_ASM96000v1	111	84	Carriage	United States	North America	Public repository	No
176	GCF_000724165.1_ASM72416v1	GCF_000724165.1_ASM72416v1	112	159	Carriage	Sweden	Europe	Public repository	No
177	GCF_000722815.1_ASM72281v1	GCF_000722815.1_ASM72281v1	113	128	Carriage	Japan	Asia	Public repository	No
178	GCF_000722775.1_ASM72277v1	GCF_000722775.1_ASM72277v1	114	125	Carriage	Denmark	Europe	Public repository	No
179	GCF_000722765.2_ASM72276v2	GCF_000722765.2_ASM72276v2	115	147	Carriage	Denmark	Europe	Public repository	No
180	GCF_000722755.1_ASM72275v1	GCF_000722755.1_ASM72275v1	116	208	Bacteremia	Switzerland	Europe	Public repository	No
181	GCF_000722705.1_ASM72270v1	GCF_000722705.1_ASM72270v1	117	154	Carriage	Denmark	Europe	Public repository	No
182	GCF_000722695.1_ASM72269v1	GCF_000722695.1_ASM72269v1	118	121	Carriage	Denmark	Europe	Public repository	No
183	GCF_000722685.1_ASM72268v1	GCF_000722685.1_ASM72268v1	119	58	Bacteremia	Denmark	Europe	Public repository	No
184	GCF_000506765.1_Sm.str27_7_v1.0	GCF_000506765.1_Sm.str27_7_v1.0	120	157	Carriage	Russia	Asia	Public repository	No
185	GCF_000506725.1_Sm.str21_39_v1.0	GCF_000506725.1_Sm.str21_39_v1.0	121	189	Carriage	Russia	Asia	Public repository	No
186	GCF_000430365.1_Smit.str29_42_v1.0	GCF_000430365.1_Smit.str29_42_v1.0	122	251	Carriage	Russia	Asia	Public repository	No
187	GCF_000430345.1_Smit.str18_56_v1.0	GCF_000430345.1_Smit.str18_56_v1.0	123	239	Carriage	Russia	Asia	Public repository	No
188	GCF_000430305.1_Smit.str17_34_v1.0	GCF_000430305.1_Smit.str17_34_v1.0	124	63	Bacteremia	Russia	Asia	Public repository	No
189	GCF_000385815.1_ASM38581v1	GCF_000385815.1_ASM38581v1	125	28	Carriage	Russia	Asia	Public repository	No
190	GCF_000257905.1_SmitisSK579v1.0	GCF_000257905.1_SmitisSK579v1.0	126	43	Bacteremia	Unknown	Unknown	Public repository	No
191	GCF_000257865.1_ASM25786v1	GCF_000257865.1_ASM25786v1	127	17	Bacteremia	Unknown	Unknown	Public repository	No
192	GCF_000257805.1_ASM25780v1	GCF_000257805.1_ASM25780v1	128	10	Bacteremia	Unknown	Unknown	Public repository	No
193	GCF_000222785.1_ASM22278v2	GCF_000222785.1_ASM22278v2	129	9	Bacteremia	Unknown	Unknown	Public repository	No
194	GCF_000220085.1_ASM22008v2	GCF_000220085.1_ASM22008v2	130	67	Bacteremia	Unknown	Unknown	Public repository	No
195	GCF_000220045.1_ASM22004v2	GCF_000220045.1_ASM22004v2	131	49	Bacteremia	Unknown	Unknown	Public repository	No
196	GCF_000148545.1_ASM14854v1	GCF_000148545.1_ASM14854v1	132	123	Carriage	Unknown	Unknown	Public repository	No
197	GCF_000148525.1_ASM14852v1	GCF_000148525.1_ASM14852v1	133	100	Carriage	Unknown	Unknown	Public repository	No
198	GCF_000148505.1_ASM14850v1	GCF_000148505.1_ASM14850v1	134	20	Carriage	Unknown	Unknown	Public repository	No
199	GCF_000027165.1_ASM2716v1	GCF_000027165.1_ASM2716v1	135	167	Bacteremia	Germany	Europe	Public repository	No
200	B9_S31	GCF_946189075.1	136	44	Infective endocarditis	United Kingdom	Europe	Public repository	No
201	B99_S20	GCF_946189005.1	137	122	Infective endocarditis	United Kingdom	Europe	Public repository	No
202	B97_S18	GCF_946189825.1	138	242	Infective endocarditis	United Kingdom	Europe	Public repository	No
203	B96_S17	GCA_946189115.1	139	250	Infective endocarditis	United Kingdom	Europe	Public repository	No
204	B95_S16	GCA_946188475.1	140	246	Infective endocarditis	United Kingdom	Europe	Public repository	No
205	B93_S14	GCA_946189095.1	141	29	Infective endocarditis	United Kingdom	Europe	Public repository	No
206	B91_S12	GCF_946189535.1	142	54	Infective endocarditis	United Kingdom	Europe	Public repository	No
207	B89L_S11	GCF_946188455.1	143	145	Infective endocarditis	United Kingdom	Europe	Public repository	No
208	B88_S10	GCF_946189785.1	144	46	Infective endocarditis	United Kingdom	Europe	Public repository	No
209	B82_S4	GCF_946188465.1	145	221	Infective endocarditis	United Kingdom	Europe	Public repository	No
210	B79_S1	GCF_946188405.1	146	137	Infective endocarditis	United Kingdom	Europe	Public repository	No
211	B78_S96	GCF_946189875.1	147	215	Infective endocarditis	United Kingdom	Europe	Public repository	No
212	B77_S95	GCF_946189755.1	148	22	Infective endocarditis	United Kingdom	Europe	Public repository	No
213	B76_S94	GCA_946189935.1	149	228	Infective endocarditis	United Kingdom	Europe	Public repository	No
214	B74_S92	GCF_946188975.1	150	79	Infective endocarditis	United Kingdom	Europe	Public repository	No
215	B73_S91	GCF_946188935.1	151	166	Infective endocarditis	United Kingdom	Europe	Public repository	No
216	B69_S87	GCF_946188945.1	152	88	Infective endocarditis	United Kingdom	Europe	Public repository	No
217	B67_S85	GCF_946188885.1	153	191	Infective endocarditis	United Kingdom	Europe	Public repository	No
218	B65_S83	GCF_946189955.1	154	99	Infective endocarditis	United Kingdom	Europe	Public repository	No
219	B63_S81	GCF_946189015.1	155	199	Infective endocarditis	United Kingdom	Europe	Public repository	No
220	B61_S79	GCF_946188855.1	156	223	Infective endocarditis	United Kingdom	Europe	Public repository	No
221	B60_S78	GCA_946189965.1	157	227	Infective endocarditis	United Kingdom	Europe	Public repository	No
222	B5_S27	GCF_946189025.1	158	235	Infective endocarditis	United Kingdom	Europe	Public repository	No
223	B59_S77	GCA_946188875.1	159	41	Infective endocarditis	United Kingdom	Europe	Public repository	No
224	B57_S75	GCA_946188985.1	160	204	Infective endocarditis	United Kingdom	Europe	Public repository	No
225	B56_S74	GCF_946188995.1	161	207	Infective endocarditis	United Kingdom	Europe	Public repository	No
226	B55_S73	GCF_946188895.1	162	50	Infective endocarditis	United Kingdom	Europe	Public repository	No
227	B54_S72	GCA_946188925.1	163	136	Infective endocarditis	United Kingdom	Europe	Public repository	No
228	B52_S70	GCA_946189865.1	164	210	Infective endocarditis	United Kingdom	Europe	Public repository	No
229	B50_S68	GCF_946188955.1	165	82	Infective endocarditis	United Kingdom	Europe	Public repository	No
230	B4_S26	GCF_946189945.1	166	182	Infective endocarditis	United Kingdom	Europe	Public repository	No
231	B49_S67	GCA_946188965.1	167	155	Infective endocarditis	United Kingdom	Europe	Public repository	No
232	B47_S65	GCF_946188745.1	168	149	Infective endocarditis	United Kingdom	Europe	Public repository	No
233	B46_S64	GCA_946188655.1	169	187	Infective endocarditis	United Kingdom	Europe	Public repository	No
234	B45_S63	GCF_946189355.1	170	202	Infective endocarditis	United Kingdom	Europe	Public repository	No
235	B44_S62	GCA_946188765.1	171	212	Infective endocarditis	United Kingdom	Europe	Public repository	No
236	B43_S61	GCF_946188595.1	172	255	Infective endocarditis	United Kingdom	Europe	Public repository	No
237	B42_S60	GCF_946188675.1	173	1	Infective endocarditis	United Kingdom	Europe	Public repository	No
238	B3_S25	GCF_946189635.1	174	93	Infective endocarditis	United Kingdom	Europe	Public repository	No
239	B38_S56	GCF_946188795.1	175	163	Infective endocarditis	United Kingdom	Europe	Public repository	No
240	B37_S55	GCF_946188755.1	176	21	Infective endocarditis	United Kingdom	Europe	Public repository	No
241	B34_S52	GCF_946189235.1	177	152	Infective endocarditis	United Kingdom	Europe	Public repository	No
242	B33_S51	GCF_946188605.1	178	174	Infective endocarditis	United Kingdom	Europe	Public repository	No
243	B31_S49	GCF_946188485.1	179	103	Infective endocarditis	United Kingdom	Europe	Public repository	No
244	B30_S48	GCF_946189895.1	180	33	Infective endocarditis	United Kingdom	Europe	Public repository	No
245	B26_S45	GCF_946189055.1	181	95	Infective endocarditis	United Kingdom	Europe	Public repository	No
246	B22_S43	GCF_946189035.1	182	129	Infective endocarditis	United Kingdom	Europe	Public repository	No
247	B21_S42	GCF_946189125.1	183	143	Infective endocarditis	United Kingdom	Europe	Public repository	No
248	B20_S41	GCF_946190035.1	184	165	Infective endocarditis	United Kingdom	Europe	Public repository	No
249	B1_S23	GCA_946189985.1	185	206	Infective endocarditis	United Kingdom	Europe	Public repository	No
250	B19_S40	GCF_946190005.1	186	200	Infective endocarditis	United Kingdom	Europe	Public repository	No
251	B174_S92	GCF_946189255.1	187	131	Infective endocarditis	United Kingdom	Europe	Public repository	No
252	B173_S91	GCF_946188785.1	188	211	Infective endocarditis	United Kingdom	Europe	Public repository	No
253	B172_S90	GCF_946189565.1	189	25	Infective endocarditis	United Kingdom	Europe	Public repository	No
254	B170_S88	GCF_946189625.1	190	70	Infective endocarditis	United Kingdom	Europe	Public repository	No
255	B169_S87	GCF_946189595.1	191	222	Infective endocarditis	United Kingdom	Europe	Public repository	No
256	B168_S86	GCF_946188425.1	192	240	Infective endocarditis	United Kingdom	Europe	Public repository	No
257	B167_S85	GCF_946188435.1	193	51	Infective endocarditis	United Kingdom	Europe	Public repository	Yes
258	B166_S84	GCF_946188555.1	194	14	Infective endocarditis	United Kingdom	Europe	Public repository	Yes
259	B165_S83	GCF_946188525.1	195	37	Infective endocarditis	United Kingdom	Europe	Public repository	Yes
260	B163_S81	GCF_946188665.1	196	220	Infective endocarditis	United Kingdom	Europe	Public repository	No
261	B162_S80	GCF_946188645.1	197	259	Infective endocarditis	United Kingdom	Europe	Public repository	Yes
262	B15_S37	GCA_946188735.1	198	86	Infective endocarditis	United Kingdom	Europe	Public repository	Yes
263	B159_S77	GCF_946188815.1	199	107	Infective endocarditis	United Kingdom	Europe	Public repository	No
264	B158_S76	GCA_946188825.1	200	68	Infective endocarditis	United Kingdom	Europe	Public repository	Yes
265	B157_S75	GCA_946188715.1	201	78	Infective endocarditis	United Kingdom	Europe	Public repository	Yes
266	B156_S74	GCF_946189305.1	202	48	Infective endocarditis	United Kingdom	Europe	Public repository	Yes
267	B155_S73	GCF_946185295.1	203	178	Infective endocarditis	United Kingdom	Europe	Public repository	No
268	B153_S71	GCA_946188725.1	204	253	Infective endocarditis	United Kingdom	Europe	Public repository	Yes
269	B14_S36	GCF_946188365.1	205	258	Infective endocarditis	United Kingdom	Europe	Public repository	No
270	B148_S66	GCF_946185855.1	206	196	Infective endocarditis	United Kingdom	Europe	Public repository	Yes
271	B147_S65	GCF_946188285.1	207	81	Infective endocarditis	United Kingdom	Europe	Public repository	Yes
272	B146_S64	GCA_946184845.1	208	102	Infective endocarditis	United Kingdom	Europe	Public repository	Yes
273	B140_S58	GCF_946188035.1	209	146	Infective endocarditis	United Kingdom	Europe	Public repository	No
274	B13_S35	GCF_946184335.1	210	35	Infective endocarditis	United Kingdom	Europe	Public repository	No
275	B139_S57	GCF_946183965.1	211	164	Infective endocarditis	United Kingdom	Europe	Public repository	No
276	B137_S55	GCF_946183685.1	212	96	Infective endocarditis	United Kingdom	Europe	Public repository	Yes
277	B134_S53	GCF_946183695.1	213	32	Infective endocarditis	United Kingdom	Europe	Public repository	Yes
278	B133-2_S52	GCF_946187925.1	214	120	Infective endocarditis	United Kingdom	Europe	Public repository	No
279	B132_S51	GCF_946188115.1	215	66	Infective endocarditis	United Kingdom	Europe	Public repository	Yes
280	B12_S34	GCF_946187535.1	216	7	Infective endocarditis	United Kingdom	Europe	Public repository	No
281	B129_S48	GCF_946183555.1	217	144	Infective endocarditis	United Kingdom	Europe	Public repository	No
282	B128_S47	GCF_946187305.1	218	94	Infective endocarditis	United Kingdom	Europe	Public repository	No
283	B126_S46	GCF_946183535.1	219	183	Infective endocarditis	United Kingdom	Europe	Public repository	No
284	B125_S45	GCF_946186825.1	220	169	Infective endocarditis	United Kingdom	Europe	Public repository	No
285	B124_S44	GCF_946184765.1	221	194	Infective endocarditis	United Kingdom	Europe	Public repository	No
286	B122_S43	GCF_946183295.1	222	180	Infective endocarditis	United Kingdom	Europe	Public repository	No
287	B121_S42	GCF_946184465.1	223	11	Infective endocarditis	United Kingdom	Europe	Public repository	No
288	B119_S40	GCF_946184705.1	224	186	Infective endocarditis	United Kingdom	Europe	Public repository	No
289	B117_S38	GCF_946184245.1	225	75	Infective endocarditis	United Kingdom	Europe	Public repository	No
290	B116_S37	GCA_946186655.1	226	162	Infective endocarditis	United Kingdom	Europe	Public repository	No
291	B114_S35	GCF_946184755.1	227	26	Infective endocarditis	United Kingdom	Europe	Public repository	No
292	B113_S34	GCF_946186035.1	228	160	Infective endocarditis	United Kingdom	Europe	Public repository	No
293	B112_S33	GCA_946185795.1	229	24	Infective endocarditis	United Kingdom	Europe	Public repository	No
294	B111_S32	GCF_946185595.1	230	170	Infective endocarditis	United Kingdom	Europe	Public repository	No
295	B110_S31	GCF_946185245.1	231	156	Infective endocarditis	United Kingdom	Europe	Public repository	No
296	B10_S32	GCF_946183015.1	232	177	Infective endocarditis	United Kingdom	Europe	Public repository	No
297	B107_S28	GCF_946184385.1	233	85	Infective endocarditis	United Kingdom	Europe	Public repository	No
298	B106_S27	GCF_946184175.1	234	238	Infective endocarditis	United Kingdom	Europe	Public repository	No
299	B105_S26	GCA_946185425.1	235	140	Infective endocarditis	United Kingdom	Europe	Public repository	No
300	B102_S23	GCA_946183435.1	236	124	Infective endocarditis	United Kingdom	Europe	Public repository	No
301	B1015H24C4_contigs_mitis	GCA_905221455.1	237	73	Carriage	Gambia	Africa	Public repository	No
302	B1015H24C3_contigs_mitis	GCA_905221375.1	238	87	Carriage	Gambia	Africa	Public repository	No
303	B1015H24C1_contigs_mitis	GCA_905221235.1	239	127	Carriage	Gambia	Africa	Public repository	No
304	B1015G24C3_contigs_mitis	GCA_905221115.1	240	115	Carriage	Gambia	Africa	Public repository	No
305	B100_S21	GCA_946186585.1	241	31	Infective endocarditis	United Kingdom	Europe	Public repository	No
306	7P_S3	GCF_946185985.1	242	38	Infective endocarditis	United Kingdom	Europe	Public repository	No
307	68U_S84	GCF_946183445.1	243	55	Carriage	United Kingdom	Europe	This study	Yes
308	62P_S38	GCF_946183485.1	244	74	Infective endocarditis	United Kingdom	Europe	Public repository	No
309	61P_S37	GCA_946183505.1	245	195	Infective endocarditis	United Kingdom	Europe	Public repository	No
310	52P_S30	GCF_946186135.1	246	257	Infective endocarditis	United Kingdom	Europe	Public repository	No
311	50P_S29	GCF_946188075.1	247	230	Infective endocarditis	United Kingdom	Europe	Public repository	No
312	44P_S26	GCF_946186695.1	248	237	Infective endocarditis	United Kingdom	Europe	Public repository	No
313	3P_S2	GCF_946183495.1	249	245	Infective endocarditis	United Kingdom	Europe	Public repository	No
314	38P_S23	GCF_946183455.1	250	173	Infective endocarditis	United Kingdom	Europe	Public repository	No
315	32P_S19	GCA_946223905.1	251	205	Infective endocarditis	United Kingdom	Europe	Public repository	No
316	27P_S14	GCF_946184735.1	252	15	Infective endocarditis	United Kingdom	Europe	Public repository	No
317	22P_S11	GCF_946183395.1	253	201	Infective endocarditis	United Kingdom	Europe	Public repository	No
318	1P_S1	GCF_946183265.1	254	236	Infective endocarditis	United Kingdom	Europe	Public repository	No
319	161U_S19	GCF_946188375.1	255	40	Carriage	United Kingdom	Europe	This study	No
320	14P_S7	GCF_946186685.1	256	6	Infective endocarditis	United Kingdom	Europe	Public repository	No
321	13P_S6	GCF_946187105.1	257	5	Infective endocarditis	United Kingdom	Europe	Public repository	No
322	12P_S5	GCF_946186085.1	258	158	Infective endocarditis	United Kingdom	Europe	Public repository	No

## Sheet: Table S2
Table S2: MLST primer sequences used in this study
Locus	Forward primer (5’ – 3’)	Reverse primer (5’ – 3’)	Amplicon size (bp)
accA	TGACAACCTTGGACTTTGCG	ACGTTCTTCCAACAACTCTTCT	698
gki	TGGATGAGGGAAGTCATATCG	ACGATTGTTGATGGGTTTAGG	685
hom	TGGTGTGCCTTTCCTCCTAAA	TTAAGCGACGAACGATACGG	923
oppC	AAACGTGACGATTTTGCCTC	TGTGTACGTGGATCACTAGCAT	884
patB	CCACACAACACGGTTACCAC	TGGAGACTTCCTTCCTCCCC	859
rlmN	CGTTCAAGAGTCTGCTGATGG	CATGCTCACTAACTGGGTTATAAGG	698
tsf	AAGAAAGCTGACCGTGTTGC	TTTACCTGGGATGATTTTGTCC	666

## Sheet: Table S3
Table S3: Kraken2 speciation expressed as percentages for 60 out of 119 genome assemblies obtained from NCBI (Part 1 out of 2)
Species	taxRank	taxID	Max (%)	GCF_000027165.1_ASM2716v1.cladeReads..	GCF_000148505.1_ASM14850v1.cladeReads..	GCF_000148525.1_ASM14852v1.cladeReads..	GCF_000148545.1_ASM14854v1.cladeReads..	GCF_000148585.2_ASM14858v3.cladeReads..	GCF_000220045.1_ASM22004v2.cladeReads..	GCF_000220085.1_ASM22008v2.cladeReads..	GCF_000222785.1_ASM22278v2.cladeReads..	GCF_000257805.1_ASM25780v1.cladeReads..	GCF_000257865.1_ASM25786v1.cladeReads..	GCF_000385815.1_ASM38581v1.cladeReads..	GCF_000722685.1_ASM72268v1.cladeReads..	GCF_000722695.1_ASM72269v1.cladeReads..	GCF_000722705.1_ASM72270v1.cladeReads..	GCF_000722755.1_ASM72275v1.cladeReads..	GCF_000722765.2_ASM72276v2.cladeReads..	GCF_000722775.1_ASM72277v1.cladeReads..	GCF_000722815.1_ASM72281v1.cladeReads..	GCF_000722835.1_ASM72283v1.cladeReads..	GCF_000724165.1_ASM72416v1.cladeReads..	GCF_000960005.1_ASM96000v1.cladeReads..	GCF_000960025.1_ASM96002v1.cladeReads..	GCF_000960065.1_ASM96006v1.cladeReads..	GCF_001070035.1_ASM107003v1.cladeReads..	GCF_001070205.1_ASM107020v1.cladeReads..	GCF_001070375.1_ASM107037v1.cladeReads..	GCF_001070705.1_ASM107070v1.cladeReads..	GCF_001070985.1_ASM107098v1.cladeReads..	GCF_001074635.1_ASM107463v1.cladeReads..	GCF_001281025.1_ASM128102v1.cladeReads..	GCF_001546795.1_ASM154679v1.cladeReads..	GCF_001560895.1_ASM156089v1.cladeReads..	GCF_001579045.1_ASM157904v1.cladeReads..	GCF_001588595.1_ASM158859v1.cladeReads..	GCF_001588605.1_ASM158860v1.cladeReads..	GCF_001588625.1_ASM158862v1.cladeReads..	GCF_002005545.1_ASM200554v1.cladeReads..	GCF_002014755.1_ASM201475v1.cladeReads..	GCF_002014795.1_ASM201479v1.cladeReads..	GCF_002014875.1_ASM201487v1.cladeReads..	GCF_002096735.1_ASM209673v1.cladeReads..	GCF_002096755.1_ASM209675v1.cladeReads..	GCF_002096765.1_ASM209676v1.cladeReads..	GCF_002096775.1_ASM209677v1.cladeReads..	GCF_002096815.1_ASM209681v1.cladeReads..	GCF_002096835.1_ASM209683v1.cladeReads..
Streptococcus mitis	S	28037	100	100	95	85.71	76.19	100	62.79	61.29	79.59	62.81	83.72	95.16	100	100	100	75	100	76.92	100	86.84	92.31	100	83.33	100	95.52	60.98	91.94	93.94	85.71	72.82	100	82	100	77.78	67.77	74.42	83.33	100	92.31	100	70.83	87.5	79.17	40.48	67.86	62.5	87.5
Streptococcus thermophilus	S	1308	2.5	NA	2.5	NA	NA	NA	NA	NA	NA	0.8264	NA	NA	NA	NA	NA	NA	NA	NA	NA	NA	NA	NA	NA	NA	1.493	0.813	NA	NA	NA	0.5128	NA	NA	NA	NA	0.8264	NA	NA	NA	NA	NA	NA	NA	NA	NA	NA	NA	NA
Streptococcus pneumoniae	S	1313	40.48	NA	2.5	NA	18.1	NA	4.651	29.03	6.122	23.14	6.977	3.226	NA	NA	NA	NA	NA	23.08	NA	5.263	NA	NA	NA	NA	1.493	1.626	6.452	6.061	11.43	16.92	NA	10	NA	16.67	5.785	6.977	11.11	NA	7.692	NA	29.17	6.25	20.83	40.48	28.57	NA	6.25
Streptococcus pseudopneumoniae	S	257758	14.29	NA	NA	14.29	1.905	NA	4.651	NA	NA	1.653	6.977	1.613	NA	NA	NA	NA	NA	NA	NA	2.632	NA	NA	NA	NA	1.493	0.813	NA	NA	NA	6.667	NA	4	NA	5.556	0.8264	NA	NA	NA	NA	NA	NA	NA	NA	NA	NA	NA	6.25
Streptococcus sp. NPS 308	S	1902136	6.25	NA	NA	NA	0.9524	NA	NA	NA	NA	1.653	NA	NA	NA	NA	NA	NA	NA	NA	NA	NA	NA	NA	NA	NA	NA	2.439	NA	NA	NA	NA	NA	NA	NA	NA	1.653	2.326	NA	NA	NA	NA	NA	6.25	NA	2.381	NA	NA	NA
Streptococcus sp. FDAARGOS_192	S	1839799	0.9524	NA	NA	NA	0.9524	NA	NA	NA	NA	NA	NA	NA	NA	NA	NA	NA	NA	NA	NA	NA	NA	NA	NA	NA	NA	NA	NA	NA	NA	NA	NA	NA	NA	NA	NA	NA	NA	NA	NA	NA	NA	NA	NA	NA	NA	NA	NA
Streptococcus sp. oral taxon 431	S	712633	25	NA	NA	NA	0.9524	NA	NA	NA	NA	1.653	1.163	NA	NA	NA	NA	NA	NA	NA	NA	NA	NA	NA	NA	NA	NA	NA	NA	NA	2.857	NA	NA	2	NA	NA	0.8264	NA	NA	NA	NA	NA	NA	NA	NA	2.381	NA	25	NA
Homo sapiens	S	9606	0.9524	NA	NA	NA	0.9524	NA	NA	NA	NA	NA	NA	NA	NA	NA	NA	NA	NA	NA	NA	NA	NA	NA	NA	NA	NA	NA	NA	NA	NA	NA	NA	NA	NA	NA	0.8264	NA	NA	NA	NA	NA	NA	NA	NA	NA	NA	NA	NA
Streptococcus suis	S	1307	6.977	NA	NA	NA	NA	NA	6.977	NA	NA	NA	NA	NA	NA	NA	NA	NA	NA	NA	NA	NA	NA	NA	NA	NA	NA	NA	NA	NA	NA	NA	NA	NA	NA	NA	NA	NA	NA	NA	NA	NA	NA	NA	NA	NA	NA	NA	NA
Streptococcus dysgalactiae	S	1334	4.651	NA	NA	NA	NA	NA	4.651	NA	NA	NA	NA	NA	NA	NA	NA	NA	NA	NA	NA	NA	NA	NA	NA	NA	NA	NA	NA	NA	NA	NA	NA	NA	NA	NA	NA	NA	NA	NA	NA	NA	NA	NA	NA	NA	NA	NA	NA
Streptococcus cristatus	S	45634	4.762	NA	NA	NA	NA	NA	4.651	NA	4.082	0.8264	1.163	NA	NA	NA	NA	NA	NA	NA	NA	NA	NA	NA	NA	NA	NA	2.439	NA	NA	NA	NA	NA	NA	NA	NA	2.479	2.326	NA	NA	NA	NA	NA	NA	NA	4.762	NA	NA	NA
Streptococcus intermedius	S	1338	6.25	NA	NA	NA	NA	NA	4.651	NA	NA	0.8264	NA	NA	NA	NA	NA	6.25	NA	NA	NA	NA	NA	NA	NA	NA	NA	2.439	NA	NA	NA	NA	NA	NA	NA	NA	0.8264	NA	NA	NA	NA	NA	NA	NA	NA	NA	NA	NA	NA
Streptococcus acidominimus	S	1326	2.326	NA	NA	NA	NA	NA	2.326	NA	NA	NA	NA	NA	NA	NA	NA	NA	NA	NA	NA	NA	NA	NA	NA	NA	NA	NA	NA	NA	NA	NA	NA	NA	NA	NA	NA	NA	NA	NA	NA	NA	NA	NA	NA	NA	NA	NA	NA
Streptococcus australis	S	113107	2.326	NA	NA	NA	NA	NA	2.326	NA	NA	NA	NA	NA	NA	NA	NA	NA	NA	NA	NA	NA	NA	NA	NA	NA	NA	NA	NA	NA	NA	NA	NA	NA	NA	NA	NA	NA	NA	NA	NA	NA	NA	NA	NA	NA	NA	NA	NA
Streptococcus gallolyticus	S	315405	2.326	NA	NA	NA	NA	NA	2.326	NA	NA	NA	NA	NA	NA	NA	NA	NA	NA	NA	NA	NA	NA	NA	NA	NA	NA	0.813	NA	NA	NA	NA	NA	NA	NA	NA	NA	NA	NA	NA	NA	NA	NA	NA	NA	NA	NA	NA	NA
Streptococcus gordonii	S	1302	3.226	NA	NA	NA	NA	NA	NA	3.226	NA	NA	NA	NA	NA	NA	NA	NA	NA	NA	NA	NA	NA	NA	NA	NA	NA	NA	1.613	NA	NA	NA	NA	NA	NA	NA	0.8264	NA	NA	NA	NA	NA	NA	NA	NA	NA	NA	NA	NA
Parvimonas micra	S	33033	3.226	NA	NA	NA	NA	NA	NA	3.226	NA	NA	NA	NA	NA	NA	NA	NA	NA	NA	NA	NA	NA	NA	NA	NA	NA	NA	NA	NA	NA	NA	NA	NA	NA	NA	NA	NA	NA	NA	NA	NA	NA	NA	NA	NA	NA	NA	NA
Treponema putidum	S	221027	3.226	NA	NA	NA	NA	NA	NA	3.226	NA	NA	NA	NA	NA	NA	NA	NA	NA	NA	NA	NA	NA	NA	NA	NA	NA	NA	NA	NA	NA	NA	NA	NA	NA	NA	NA	NA	NA	NA	NA	NA	NA	NA	NA	NA	NA	NA	NA
Streptococcus oralis	S	1303	17.89	NA	NA	NA	NA	NA	NA	NA	4.082	3.306	NA	NA	NA	NA	NA	12.5	NA	NA	NA	NA	7.692	NA	NA	NA	NA	17.89	NA	NA	NA	1.026	NA	NA	NA	NA	14.05	11.63	2.778	NA	NA	NA	NA	NA	NA	4.762	3.571	6.25	NA
Streptococcus sanguinis	S	1305	6.25	NA	NA	NA	NA	NA	NA	NA	2.041	NA	NA	NA	NA	NA	NA	6.25	NA	NA	NA	NA	NA	NA	NA	NA	NA	4.878	NA	NA	NA	NA	NA	2	NA	NA	NA	NA	NA	NA	NA	NA	NA	NA	NA	NA	NA	NA	NA
Streptococcus sp. oral taxon 064	S	712624	4.065	NA	NA	NA	NA	NA	NA	NA	2.041	0.8264	NA	NA	NA	NA	NA	NA	NA	NA	NA	NA	NA	NA	NA	NA	NA	4.065	NA	NA	NA	NA	NA	NA	NA	NA	NA	NA	NA	NA	NA	NA	NA	NA	NA	NA	NA	NA	NA
Lachnospiraceae bacterium oral taxon 500	S	712991	4.255	NA	NA	NA	NA	NA	NA	NA	2.041	NA	NA	NA	NA	NA	NA	NA	NA	NA	NA	NA	NA	NA	NA	NA	NA	NA	NA	NA	NA	NA	NA	NA	NA	NA	NA	NA	NA	NA	NA	NA	NA	NA	NA	NA	NA	NA	NA
Streptococcus anginosus	S	1328	4.545	NA	NA	NA	NA	NA	NA	NA	NA	0.8264	NA	NA	NA	NA	NA	NA	NA	NA	NA	NA	NA	NA	NA	NA	NA	NA	NA	NA	NA	NA	NA	NA	NA	NA	NA	NA	NA	NA	NA	NA	NA	NA	NA	NA	NA	NA	NA
Streptococcus merionis	S	400065	0.8264	NA	NA	NA	NA	NA	NA	NA	NA	0.8264	NA	NA	NA	NA	NA	NA	NA	NA	NA	NA	NA	NA	NA	NA	NA	NA	NA	NA	NA	NA	NA	NA	NA	NA	NA	NA	NA	NA	NA	NA	NA	NA	NA	NA	NA	NA	NA
Streptococcus sp. I-G2	S	1156431	6.25	NA	NA	NA	NA	NA	NA	NA	NA	0.8264	NA	NA	NA	NA	NA	NA	NA	NA	NA	NA	NA	NA	NA	NA	NA	NA	NA	NA	NA	NA	NA	NA	NA	NA	NA	NA	NA	NA	NA	NA	NA	NA	NA	NA	NA	6.25	NA
Streptococcus phage PH10	S	644007	2.632	NA	NA	NA	NA	NA	NA	NA	NA	NA	NA	NA	NA	NA	NA	NA	NA	NA	NA	2.632	NA	NA	NA	NA	NA	0.813	NA	NA	NA	NA	NA	NA	NA	NA	NA	NA	NA	NA	NA	NA	NA	NA	NA	NA	NA	NA	NA
Streptococcus phage SM1	S	157924	2.632	NA	NA	NA	NA	NA	NA	NA	NA	NA	NA	NA	NA	NA	NA	NA	NA	NA	NA	2.632	NA	NA	NA	NA	NA	NA	NA	NA	NA	NA	NA	NA	NA	NA	NA	NA	NA	NA	NA	NA	NA	NA	NA	NA	NA	NA	NA
Ralstonia solanacearum	S	305	16.67	NA	NA	NA	NA	NA	NA	NA	NA	NA	NA	NA	NA	NA	NA	NA	NA	NA	NA	NA	NA	NA	16.67	NA	NA	NA	NA	NA	NA	NA	NA	NA	NA	NA	NA	NA	NA	NA	NA	NA	NA	NA	NA	NA	NA	NA	NA
Streptococcus parasanguinis	S	1318	4.762	NA	NA	NA	NA	NA	NA	NA	NA	NA	NA	NA	NA	NA	NA	NA	NA	NA	NA	NA	NA	NA	NA	NA	NA	NA	NA	NA	NA	1.026	NA	NA	NA	NA	0.8264	NA	NA	NA	NA	NA	NA	NA	NA	4.762	NA	NA	NA
Streptococcus pluranimalium	S	82348	0.5128	NA	NA	NA	NA	NA	NA	NA	NA	NA	NA	NA	NA	NA	NA	NA	NA	NA	NA	NA	NA	NA	NA	NA	NA	NA	NA	NA	NA	0.5128	NA	NA	NA	NA	NA	NA	NA	NA	NA	NA	NA	NA	NA	NA	NA	NA	NA
Streptococcus agalactiae	S	1311	1.235	NA	NA	NA	NA	NA	NA	NA	NA	NA	NA	NA	NA	NA	NA	NA	NA	NA	NA	NA	NA	NA	NA	NA	NA	NA	NA	NA	NA	0.5128	NA	NA	NA	NA	NA	NA	NA	NA	NA	NA	NA	NA	NA	NA	NA	NA	NA
Streptococcus sp. A12	S	1759399	2.326	NA	NA	NA	NA	NA	NA	NA	NA	NA	NA	NA	NA	NA	NA	NA	NA	NA	NA	NA	NA	NA	NA	NA	NA	NA	NA	NA	NA	NA	NA	NA	NA	NA	0.8264	2.326	NA	NA	NA	NA	NA	NA	NA	NA	NA	NA	NA
Escherichia coli	S	562	0.8264	NA	NA	NA	NA	NA	NA	NA	NA	NA	NA	NA	NA	NA	NA	NA	NA	NA	NA	NA	NA	NA	NA	NA	NA	NA	NA	NA	NA	NA	NA	NA	NA	NA	0.8264	NA	NA	NA	NA	NA	NA	NA	NA	NA	NA	NA	NA
Yersinia aldovae	S	29483	0.8264	NA	NA	NA	NA	NA	NA	NA	NA	NA	NA	NA	NA	NA	NA	NA	NA	NA	NA	NA	NA	NA	NA	NA	NA	NA	NA	NA	NA	NA	NA	NA	NA	NA	0.8264	NA	NA	NA	NA	NA	NA	NA	NA	NA	NA	NA	NA
Streptococcus equi	S	1336	2.778	NA	NA	NA	NA	NA	NA	NA	NA	NA	NA	NA	NA	NA	NA	NA	NA	NA	NA	NA	NA	NA	NA	NA	NA	NA	NA	NA	NA	NA	NA	NA	NA	NA	NA	NA	2.778	NA	NA	NA	NA	NA	NA	NA	NA	NA	NA
Lactococcus lactis	S	1358	3.125	NA	NA	NA	NA	NA	NA	NA	NA	NA	NA	NA	NA	NA	NA	NA	NA	NA	NA	NA	NA	NA	NA	NA	NA	NA	NA	NA	NA	NA	NA	NA	NA	NA	NA	NA	NA	NA	NA	NA	NA	NA	NA	NA	NA	NA	NA
Streptococcus uberis	S	1349	2.532	NA	NA	NA	NA	NA	NA	NA	NA	NA	NA	NA	NA	NA	NA	NA	NA	NA	NA	NA	NA	NA	NA	NA	NA	NA	NA	NA	NA	NA	NA	NA	NA	NA	NA	NA	NA	NA	NA	NA	NA	NA	NA	NA	NA	NA	NA
Listeria monocytogenes	S	1639	3.797	NA	NA	NA	NA	NA	NA	NA	NA	NA	NA	NA	NA	NA	NA	NA	NA	NA	NA	NA	NA	NA	NA	NA	NA	NA	NA	NA	NA	NA	NA	NA	NA	NA	NA	NA	NA	NA	NA	NA	NA	NA	NA	NA	NA	NA	NA
Streptococcus salivarius	S	1304	1.724	NA	NA	NA	NA	NA	NA	NA	NA	NA	NA	NA	NA	NA	NA	NA	NA	NA	NA	NA	NA	NA	NA	NA	NA	NA	NA	NA	NA	NA	NA	NA	NA	NA	NA	NA	NA	NA	NA	NA	NA	NA	NA	NA	NA	NA	NA
[truncated: 15 more columns]

## Sheet: Table S4
Table S4: Kraken2 speciation expressed as percentages for 59 out of 119 genome assemblies obtained from NCBI (Part 2 out of 2)
Species	taxRank	taxID	Max (%)	GCF_005144795.1_ASM514479v1.cladeReads..	GCF_005844455.1_ASM584445v1.cladeReads..	GCF_008763935.1_FS623.cladeReads..	GCF_009495695.1_ASM949569v1.cladeReads..	GCF_009495705.1_ASM949570v1.cladeReads..	GCF_009495735.1_ASM949573v1.cladeReads..	GCF_009495895.1_ASM949589v1.cladeReads..	GCF_009495955.1_ASM949595v1.cladeReads..	GCF_009496035.1_ASM949603v1.cladeReads..	GCF_009496045.1_ASM949604v1.cladeReads..	GCF_009496065.1_ASM949606v1.cladeReads..	GCF_009496075.1_ASM949607v1.cladeReads..	GCF_009496165.1_ASM949616v1.cladeReads..	GCF_009496185.1_ASM949618v1.cladeReads..	GCF_009496205.1_ASM949620v1.cladeReads..	GCF_009496295.1_ASM949629v1.cladeReads..	GCF_009496335.1_ASM949633v1.cladeReads..	GCF_009496355.1_ASM949635v1.cladeReads..	GCF_009496385.1_ASM949638v1.cladeReads..	GCF_009496395.1_ASM949639v1.cladeReads..	GCF_009496435.1_ASM949643v1.cladeReads..	GCF_009496505.1_ASM949650v1.cladeReads..	GCF_009496725.1_ASM949672v1.cladeReads..	GCF_009496735.1_ASM949673v1.cladeReads..	GCF_009496755.1_ASM949675v1.cladeReads..	GCF_009496795.1_ASM949679v1.cladeReads..	GCF_009496805.1_ASM949680v1.cladeReads..	GCF_009496815.1_ASM949681v1.cladeReads..	GCF_009496825.1_ASM949682v1.cladeReads..	GCF_009496835.1_ASM949683v1.cladeReads..	GCF_009496895.1_ASM949689v1.cladeReads..	GCF_009496905.1_ASM949690v1.cladeReads..	GCF_009730515.1_ASM973051v1.cladeReads..	MSCx.cladeReads..	NM2_1.cladeReads..	NM4_2.cladeReads..	NM5_2.cladeReads..	S1071G24C1.cladeReads..	S1071G24C2.cladeReads..	S1071G24C3.cladeReads..	S1071G24C4.cladeReads..	S1071G24C5.cladeReads..	S1072G24C4.cladeReads..	S1075M24C2.cladeReads..	S1075M24C3.cladeReads..	S1075M24C5.cladeReads..
Streptococcus mitis	S	28037	100	51.28	71.93	35.9	80	76.92	91.67	81.82	86.21	81.48	84.62	90.91	80.77	88.24	75	83.64	85	84.62	88.46	96.3	86.36	90.48	92.31	85.71	79.17	82.76	76.92	79.17	86.36	70.15	81.48	85.19	88.24	100	73.81	75.86	69.62	89.19	85.71	85.71	68	80	80.95	78.26	50	85.29	88.24
Streptococcus intermedius	S	1338	7.692	7.692	NA	NA	NA	NA	NA	NA	NA	NA	NA	NA	NA	NA	NA	NA	NA	NA	NA	NA	NA	NA	NA	NA	NA	NA	NA	NA	NA	0.4854	NA	NA	NA	NA	2.381	NA	NA	NA	NA	NA	NA	NA	NA	NA	NA	NA	NA
Streptococcus pneumoniae	S	1313	27.85	5.128	15.79	2.564	10.83	13.46	4.167	13.64	10.34	14.81	7.692	4.545	15.38	11.76	13.33	10	10	7.692	7.692	NA	9.091	4.762	7.692	9.524	16.67	13.79	19.23	16.67	9.091	19.17	11.11	11.11	NA	NA	16.67	16.38	27.85	5.405	14.29	14.29	12.8	10	11.9	4.348	2.83	8.824	5.882
Streptococcus oralis	S	1303	6.14	2.564	6.14	2.564	3.333	1.923	4.167	4.545	3.448	3.704	3.846	4.545	3.846	NA	4.167	3.636	NA	3.846	3.846	NA	4.545	4.762	NA	4.762	4.167	3.448	3.846	4.167	4.545	1.456	3.704	3.704	5.882	NA	2.381	1.724	1.266	NA	NA	NA	2.4	NA	NA	4.348	NA	2.941	NA
Streptococcus sanguinis	S	1305	2.564	2.564	NA	NA	NA	NA	NA	NA	NA	NA	NA	NA	NA	NA	NA	NA	NA	NA	NA	NA	NA	NA	NA	NA	NA	NA	NA	NA	NA	NA	NA	NA	NA	NA	NA	NA	NA	NA	NA	NA	NA	2.5	NA	NA	NA	NA	NA
Streptococcus cristatus	S	45634	2.564	2.564	NA	NA	NA	NA	NA	NA	NA	NA	NA	NA	NA	NA	NA	NA	NA	NA	NA	NA	NA	NA	NA	NA	NA	NA	NA	NA	NA	0.4854	NA	NA	NA	NA	NA	NA	NA	NA	NA	NA	NA	NA	NA	NA	NA	NA	NA
Bacillus megaterium	S	1404	7.692	7.692	NA	NA	NA	NA	NA	NA	NA	NA	NA	NA	NA	NA	NA	NA	NA	NA	NA	NA	NA	NA	NA	NA	NA	NA	NA	NA	NA	NA	NA	NA	NA	NA	NA	NA	NA	NA	NA	NA	NA	NA	NA	NA	NA	NA	NA
Frankia casuarinae	S	106370	5.128	5.128	NA	NA	NA	NA	NA	NA	NA	NA	NA	NA	NA	NA	NA	NA	NA	NA	NA	NA	NA	NA	NA	NA	NA	NA	NA	NA	NA	NA	NA	NA	NA	NA	NA	NA	NA	NA	NA	NA	NA	NA	NA	NA	NA	NA	NA
Paraburkholderia hospita	S	169430	2.564	2.564	NA	NA	NA	NA	NA	NA	NA	NA	NA	NA	NA	NA	NA	NA	NA	NA	NA	NA	NA	NA	NA	NA	NA	NA	NA	NA	NA	NA	NA	NA	NA	NA	NA	NA	NA	NA	NA	NA	NA	NA	NA	NA	NA	NA	NA
Paraburkholderia sp. SOS3	S	1926494	2.564	2.564	NA	NA	NA	NA	NA	NA	NA	NA	NA	NA	NA	NA	NA	NA	NA	NA	NA	NA	NA	NA	NA	NA	NA	NA	NA	NA	NA	NA	NA	NA	NA	NA	NA	NA	NA	NA	NA	NA	NA	NA	NA	NA	NA	NA	NA
Pandoraea thiooxydans	S	445709	2.564	2.564	NA	NA	NA	NA	NA	NA	NA	NA	NA	NA	NA	NA	NA	NA	NA	NA	NA	NA	NA	NA	NA	NA	NA	NA	NA	NA	NA	NA	NA	NA	NA	NA	NA	NA	NA	NA	NA	NA	NA	NA	NA	NA	NA	NA	NA
Ottowia oryzae	S	2109914	2.564	2.564	NA	NA	NA	NA	NA	NA	NA	NA	NA	NA	NA	NA	NA	NA	NA	NA	NA	NA	NA	NA	NA	NA	NA	NA	NA	NA	NA	NA	NA	NA	NA	NA	NA	NA	NA	NA	NA	NA	NA	NA	NA	NA	NA	NA	NA
Homo sapiens	S	9606	5.128	5.128	NA	NA	NA	NA	NA	NA	NA	NA	NA	NA	NA	NA	NA	NA	NA	NA	NA	NA	NA	NA	NA	NA	NA	NA	NA	NA	NA	NA	NA	NA	NA	NA	NA	NA	NA	NA	NA	NA	0.8	NA	NA	NA	NA	NA	NA
Streptococcus pseudopneumoniae	S	257758	8.8	NA	1.754	2.564	NA	NA	NA	NA	NA	NA	NA	NA	NA	NA	NA	NA	5	NA	NA	NA	NA	NA	NA	NA	NA	NA	NA	NA	NA	4.612	NA	NA	NA	NA	2.381	3.448	NA	4.054	NA	NA	8.8	2.5	2.381	NA	NA	2.941	2.941
Streptococcus anginosus	S	1328	2.083	NA	1.754	NA	NA	NA	NA	NA	NA	NA	NA	NA	NA	NA	NA	NA	NA	NA	NA	NA	NA	NA	NA	NA	NA	NA	NA	NA	NA	NA	NA	NA	NA	NA	NA	NA	NA	NA	NA	NA	0.8	NA	NA	NA	NA	NA	NA
Streptococcus pasteurianus	S	197614	0.8772	NA	0.8772	NA	NA	NA	NA	NA	NA	NA	NA	NA	NA	NA	NA	NA	NA	NA	NA	NA	NA	NA	NA	NA	NA	NA	NA	NA	NA	NA	NA	NA	NA	NA	NA	NA	NA	NA	NA	NA	NA	NA	NA	NA	NA	NA	NA
Streptococcus gallolyticus	S	315405	0.8772	NA	0.8772	NA	NA	NA	NA	NA	NA	NA	NA	NA	NA	NA	NA	NA	NA	NA	NA	NA	NA	NA	NA	NA	NA	NA	NA	NA	NA	NA	NA	NA	NA	NA	NA	NA	NA	NA	NA	NA	NA	NA	NA	NA	NA	NA	NA
Streptococcus marmotae	S	1825069	0.8772	NA	0.8772	NA	NA	NA	NA	NA	NA	NA	NA	NA	NA	NA	NA	NA	NA	NA	NA	NA	NA	NA	NA	NA	NA	NA	NA	NA	NA	0.2427	NA	NA	NA	NA	NA	NA	NA	NA	NA	NA	NA	NA	NA	NA	NA	NA	NA
Neisseria sicca	S	490	23.08	NA	NA	23.08	NA	NA	NA	NA	NA	NA	NA	NA	NA	NA	NA	NA	NA	NA	NA	NA	NA	NA	NA	NA	NA	NA	NA	NA	NA	NA	NA	NA	NA	NA	NA	NA	NA	NA	NA	NA	NA	NA	NA	NA	NA	NA	NA
Neisseria mucosa	S	488	17.95	NA	NA	17.95	NA	NA	NA	NA	NA	NA	NA	NA	NA	NA	NA	NA	NA	NA	NA	NA	NA	NA	NA	NA	NA	NA	NA	NA	NA	NA	NA	NA	NA	NA	NA	NA	NA	NA	NA	NA	NA	NA	NA	NA	NA	NA	NA
Neisseria elongata	S	495	10.26	NA	NA	10.26	NA	NA	NA	NA	NA	NA	NA	NA	NA	NA	NA	NA	NA	NA	NA	NA	NA	NA	NA	NA	NA	NA	NA	NA	NA	NA	NA	NA	NA	NA	NA	NA	NA	NA	NA	NA	NA	NA	NA	NA	NA	NA	NA
Neisseria meningitidis	S	487	11.76	NA	NA	2.564	NA	NA	NA	NA	NA	NA	NA	NA	NA	NA	NA	NA	NA	NA	NA	NA	NA	NA	NA	NA	NA	NA	NA	NA	NA	NA	NA	NA	NA	NA	NA	NA	NA	NA	NA	NA	1.6	2.5	2.381	NA	NA	NA	2.941
Neisseria subflava	S	28449	2.564	NA	NA	2.564	NA	NA	NA	NA	NA	NA	NA	NA	NA	NA	NA	NA	NA	NA	NA	NA	NA	NA	NA	NA	NA	NA	NA	NA	NA	NA	NA	NA	NA	NA	NA	NA	NA	NA	NA	NA	NA	NA	NA	NA	NA	NA	NA
Streptococcus gordonii	S	1302	3.704	NA	NA	NA	2.5	1.923	NA	NA	NA	NA	NA	NA	NA	NA	1.667	0.9091	NA	NA	NA	NA	NA	NA	NA	NA	NA	NA	NA	NA	NA	0.4854	3.704	NA	NA	NA	NA	NA	NA	NA	NA	NA	1.6	NA	NA	NA	NA	NA	NA
Streptococcus sp. oral taxon 431	S	712633	41.51	NA	NA	NA	1.667	1.923	NA	NA	NA	NA	NA	NA	NA	NA	1.667	1.818	NA	NA	NA	3.704	NA	NA	NA	NA	NA	NA	NA	NA	NA	0.9709	NA	NA	5.882	NA	NA	0.8621	NA	1.351	NA	NA	0.8	2.5	NA	8.696	41.51	NA	NA
Streptococcus sp. A12	S	1759399	1.923	NA	NA	NA	0.8333	1.923	NA	NA	NA	NA	NA	NA	NA	NA	0.8333	NA	NA	NA	NA	NA	NA	NA	NA	NA	NA	NA	NA	NA	NA	NA	NA	NA	NA	NA	NA	NA	NA	NA	NA	NA	NA	NA	NA	NA	NA	NA	NA
Streptococcus suis	S	1307	7.407	NA	NA	NA	0.8333	1.923	NA	NA	NA	NA	NA	NA	NA	NA	0.8333	NA	NA	NA	NA	NA	NA	NA	NA	NA	NA	NA	NA	NA	NA	0.2427	NA	NA	NA	NA	NA	NA	NA	NA	NA	NA	NA	NA	NA	NA	NA	NA	NA
Pseudomonas aeruginosa	S	287	3.846	NA	NA	NA	NA	NA	NA	NA	NA	NA	3.846	NA	NA	NA	NA	NA	NA	3.846	NA	NA	NA	NA	NA	NA	NA	NA	NA	NA	NA	NA	NA	NA	NA	NA	NA	NA	NA	NA	NA	NA	NA	NA	NA	NA	NA	NA	NA
Streptococcus sp. NPS 308	S	1902136	2.381	NA	NA	NA	NA	NA	NA	NA	NA	NA	NA	NA	NA	NA	0.8333	NA	NA	NA	NA	NA	NA	NA	NA	NA	NA	NA	NA	NA	NA	NA	NA	NA	NA	NA	2.381	NA	NA	NA	NA	NA	NA	NA	NA	NA	NA	NA	NA
Streptococcus salivarius	S	1304	2.041	NA	NA	NA	NA	NA	NA	NA	NA	NA	NA	NA	NA	NA	0.8333	NA	NA	NA	NA	NA	NA	NA	NA	NA	NA	NA	NA	NA	NA	0.2427	NA	NA	NA	NA	NA	NA	NA	NA	NA	NA	NA	NA	NA	NA	NA	NA	NA
Streptococcus uberis	S	1349	0.8333	NA	NA	NA	NA	NA	NA	NA	NA	NA	NA	NA	NA	NA	0.8333	NA	NA	NA	NA	NA	NA	NA	NA	NA	NA	NA	NA	NA	NA	NA	NA	NA	NA	NA	NA	NA	NA	NA	NA	NA	NA	NA	NA	NA	NA	NA	NA
Streptococcus australis	S	113107	0.2427	NA	NA	NA	NA	NA	NA	NA	NA	NA	NA	NA	NA	NA	NA	NA	NA	NA	NA	NA	NA	NA	NA	NA	NA	NA	NA	NA	NA	0.2427	NA	NA	NA	NA	NA	NA	NA	NA	NA	NA	NA	NA	NA	NA	NA	NA	NA
Streptococcus sp. oral taxon 064	S	712624	1.961	NA	NA	NA	NA	NA	NA	NA	NA	NA	NA	NA	NA	NA	NA	NA	NA	NA	NA	NA	NA	NA	NA	NA	NA	NA	NA	NA	NA	0.2427	NA	NA	NA	NA	NA	NA	NA	NA	NA	NA	NA	NA	NA	NA	NA	NA	NA
Streptococcus sp. I-G2	S	1156431	0.2427	NA	NA	NA	NA	NA	NA	NA	NA	NA	NA	NA	NA	NA	NA	NA	NA	NA	NA	NA	NA	NA	NA	NA	NA	NA	NA	NA	NA	0.2427	NA	NA	NA	NA	NA	NA	NA	NA	NA	NA	NA	NA	NA	NA	NA	NA	NA
Streptomyces griseus	S	1911	0.2427	NA	NA	NA	NA	NA	NA	NA	NA	NA	NA	NA	NA	NA	NA	NA	NA	NA	NA	NA	NA	NA	NA	NA	NA	NA	NA	NA	NA	0.2427	NA	NA	NA	NA	NA	NA	NA	NA	NA	NA	NA	NA	NA	NA	NA	NA	NA
Streptococcus phage SM1	S	157924	0.2427	NA	NA	NA	NA	NA	NA	NA	NA	NA	NA	NA	NA	NA	NA	NA	NA	NA	NA	NA	NA	NA	NA	NA	NA	NA	NA	NA	NA	0.2427	NA	NA	NA	NA	NA	NA	NA	NA	NA	NA	NA	NA	NA	NA	NA	NA	NA
Streptococcus phage EJ-1	S	12402	1.961	NA	NA	NA	NA	NA	NA	NA	NA	NA	NA	NA	NA	NA	NA	NA	NA	NA	NA	NA	NA	NA	NA	NA	NA	NA	NA	NA	NA	0.2427	NA	NA	NA	NA	NA	NA	NA	NA	NA	NA	NA	NA	NA	NA	NA	NA	NA
Streptococcus himalayensis	S	1888195	1.266	NA	NA	NA	NA	NA	NA	NA	NA	NA	NA	NA	NA	NA	NA	NA	NA	NA	NA	NA	NA	NA	NA	NA	NA	NA	NA	NA	NA	NA	NA	NA	NA	NA	NA	0.8621	1.266	NA	NA	NA	NA	NA	NA	NA	NA	NA	NA
Streptococcus sobrinus	S	1310	0.8621	NA	NA	NA	NA	NA	NA	NA	NA	NA	NA	NA	NA	NA	NA	NA	NA	NA	NA	NA	NA	NA	NA	NA	NA	NA	NA	NA	NA	NA	NA	NA	NA	NA	NA	0.8621	NA	NA	NA	NA	NA	NA	NA	NA	NA	NA	NA
Helicobacter pylori	S	210	3.922	NA	NA	NA	NA	NA	NA	NA	NA	NA	NA	NA	NA	NA	NA	NA	NA	NA	NA	NA	NA	NA	NA	NA	NA	NA	NA	NA	NA	NA	NA	NA	NA	NA	NA	NA	NA	NA	NA	NA	1.6	NA	NA	NA	NA	NA	NA
Bradyrhizobium sp. SK17	S	2057741	0.8	NA	NA	NA	NA	NA	NA	NA	NA	NA	NA	NA	NA	NA	NA	NA	NA	NA	NA	NA	NA	NA	NA	NA	NA	NA	NA	NA	NA	NA	NA	NA	NA	NA	NA	NA	NA	NA	NA	NA	0.8	NA	NA	NA	NA	NA	NA
Streptococcus parasanguinis	S	1318	6.122	NA	NA	NA	NA	NA	NA	NA	NA	NA	NA	NA	NA	NA	NA	NA	NA	NA	NA	NA	NA	NA	NA	NA	NA	NA	NA	NA	NA	NA	NA	NA	NA	NA	NA	NA	NA	NA	NA	NA	NA	NA	2.381	NA	5.66	NA	NA
Carnobacterium maltaromaticum	S	2751	4.348	NA	NA	NA	NA	NA	NA	NA	NA	NA	NA	NA	NA	NA	NA	NA	NA	NA	NA	NA	NA	NA	NA	NA	NA	NA	NA	NA	NA	NA	NA	NA	NA	NA	NA	NA	NA	NA	NA	NA	NA	NA	NA	4.348	NA	NA	NA
Gemella morbillorum	S	29391	8.333	NA	NA	NA	NA	NA	NA	NA	NA	NA	NA	NA	NA	NA	NA	NA	NA	NA	NA	NA	NA	NA	NA	NA	NA	NA	NA	NA	NA	NA	NA	NA	NA	NA	NA	NA	NA	NA	NA	NA	NA	NA	NA	NA	NA	NA	NA
Selenomonas sp. oral taxon 136	S	713030	1.961	NA	NA	NA	NA	NA	NA	NA	NA	NA	NA	NA	NA	NA	NA	NA	NA	NA	NA	NA	NA	NA	NA	NA	NA	NA	NA	NA	NA	NA	NA	NA	NA	NA	NA	NA	NA	NA	NA	NA	NA	NA	NA	NA	NA	NA	NA
[truncated: 14 more columns]

## Sheet: Table S5
Table S5: Kraken2 speciation expressed as percentages for 98 out of 186 genome assemblies obtained from recently sequenced isolates (Part 1 out of 2)
Species	taxRank	taxID	Max	X103U_S92_Shedding.cladeReads..	X125U_S4_Shedding.cladeReads..	X128U_S6_Shedding.cladeReads..	X12P_S5.cladeReads..	X13P_S6.cladeReads..	X14P_S7.cladeReads..	X161U_S19_Shedding.cladeReads..	X1P_S1.cladeReads..	X22P_S11.cladeReads..	X27P_S14.cladeReads..	X32P_S19.cladeReads..	X38P_S23.cladeReads..	X3P_S2.cladeReads..	X44P_S26.cladeReads..	X50P_S29.cladeReads..	X52P_S30.cladeReads..	X61P_S37.cladeReads..	X62P_S38.cladeReads..	X68U_S84_Shedding.cladeReads..	X7P_S3.cladeReads..	B1_S23.cladeReads..	B10_S32.cladeReads..	B100_S21.cladeReads..	B102_S23.cladeReads..	B105_S26.cladeReads..	B106_S27.cladeReads..	B107_S28.cladeReads..	B110_S31.cladeReads..	B111_S32.cladeReads..	B112_S33.cladeReads..	B113_S34.cladeReads..	B114_S35.cladeReads..	B116_S37.cladeReads..	B117_S38.cladeReads..	B119_S40.cladeReads..	B12_S34.cladeReads..	B121_S42.cladeReads..	B122_S43.cladeReads..	B124_S44.cladeReads..	B125_S45.cladeReads..	B126_S46.cladeReads..	B128_S47.cladeReads..	B129_S48.cladeReads..	B13_S35.cladeReads..	B132_S51.cladeReads..	B133.2_S52.cladeReads..
Streptococcus mitis	S	28037	91.67	63.83	68.42	37.05	78.57	81.94	67.48	78.72	65.22	69.37	74.23	79.41	62.9	56.16	73.21	73.28	71.08	61.19	89.02	71.03	85.53	65.9	65.81	72.73	63.93	56.44	63.92	73.96	84.78	87.14	67.67	89.47	74.42	76.92	65.96	69.36	71.68	81.55	80.77	72.96	71.57	79.79	76.09	71.43	69.79	62.92	60.22
Streptococcus oralis	S	1303	45.61	2.128	4.737	1.818	4.286	2.778	4.878	2.128	3.261	NA	NA	2.941	1.613	2.74	NA	1.724	3.614	NA	4.878	5.556	NA	0.9217	4.274	1.136	2.459	NA	2.062	2.083	NA	NA	0.7519	NA	5.814	1.923	3.191	NA	3.54	1.942	6.41	1.02	NA	3.191	NA	1.299	5.208	0.5618	7.527
Streptococcus sp. oral taxon 431	S	712633	42.47	4.255	7.895	37.05	NA	1.389	NA	2.837	5.435	NA	2.062	NA	4.032	17.81	0.8929	NA	NA	9.701	NA	7.54	2.632	9.217	1.709	2.273	2.459	4.294	NA	NA	NA	1.429	0.7519	NA	1.163	NA	3.191	2.89	2.655	NA	NA	10.2	0.9804	2.128	1.087	NA	1.042	19.66	1.075
Streptococcus pneumoniae	S	1313	30.91	7.447	9.474	10.68	10	5.556	15.45	9.929	11.96	11.71	16.49	8.824	21.77	18.49	12.5	13.79	15.66	17.16	3.659	4.365	5.263	12.9	17.09	7.955	18.85	22.09	18.56	11.46	6.522	5.714	19.55	2.632	10.47	11.54	15.96	16.76	12.39	10.68	3.846	6.122	20.59	4.255	15.22	16.88	18.75	8.427	15.05
Streptococcus pseudopneumoniae	S	257758	11.2	NA	1.579	3.409	NA	2.778	3.252	2.128	2.174	2.703	3.093	4.412	3.226	2.055	3.571	5.172	1.205	1.493	NA	1.587	1.316	5.991	8.547	4.545	5.738	4.908	8.247	1.042	NA	NA	3.008	3.947	NA	0.9615	1.064	2.312	2.655	1.942	1.282	5.612	0.9804	1.064	3.261	1.299	2.083	3.371	1.075
Lactococcus lactis	S	1358	8.247	NA	NA	NA	NA	NA	NA	NA	NA	NA	NA	NA	NA	NA	NA	NA	NA	NA	NA	NA	NA	NA	NA	1.136	1.639	NA	NA	NA	NA	NA	NA	NA	NA	NA	1.064	NA	NA	NA	NA	NA	NA	NA	NA	NA	NA	NA	NA
Streptococcus sp. NPS 308	S	1902136	7.447	7.447	1.053	0.4545	NA	NA	NA	0.7092	NA	0.9009	NA	NA	0.8065	NA	NA	0.8621	NA	0.7463	NA	0.3968	NA	0.9217	NA	NA	2.459	2.454	NA	2.083	1.087	NA	NA	1.316	NA	NA	NA	0.578	0.885	1.942	1.282	NA	NA	3.191	NA	1.299	NA	0.5618	NA
Streptococcus gordonii	S	1302	6.522	NA	1.053	NA	NA	1.389	NA	0.7092	6.522	NA	NA	NA	0.8065	0.6849	4.464	NA	NA	0.7463	NA	0.3968	NA	NA	NA	NA	NA	2.454	NA	1.042	2.174	4.286	NA	NA	2.326	NA	NA	0.578	NA	NA	NA	NA	NA	NA	NA	NA	NA	0.5618	5.376
Streptococcus phage SpSL1	S	1566990	6.383	6.383	NA	NA	NA	NA	NA	NA	NA	NA	NA	NA	NA	NA	0.8929	NA	NA	NA	NA	0.3968	NA	0.4608	0.8547	NA	NA	NA	NA	NA	NA	NA	NA	NA	NA	NA	NA	1.156	NA	NA	NA	NA	0.9804	NA	NA	NA	NA	NA	NA
Streptococcus phage EJ-1	S	12402	6.306	4.255	NA	0.2273	NA	NA	NA	NA	NA	6.306	NA	1.471	NA	NA	NA	NA	NA	NA	NA	NA	NA	NA	NA	1.136	NA	NA	1.031	NA	NA	NA	NA	NA	NA	3.846	NA	NA	0.885	NA	NA	NA	NA	NA	NA	NA	NA	NA	NA
Streptococcus cristatus	S	45634	5.6	NA	0.5263	1.136	NA	1.389	0.813	NA	1.087	NA	NA	NA	0.8065	NA	0.8929	NA	NA	0.7463	NA	1.587	NA	NA	NA	NA	NA	NA	NA	1.042	NA	NA	NA	NA	NA	NA	NA	1.156	NA	NA	2.564	NA	NA	NA	NA	NA	NA	NA	1.075
Streptococcus sp. A12	S	1759399	4.79	NA	NA	NA	NA	NA	0.813	NA	NA	NA	NA	NA	NA	NA	NA	NA	1.205	NA	1.22	NA	NA	NA	NA	NA	NA	NA	1.031	NA	1.087	NA	NA	1.316	NA	NA	NA	NA	NA	NA	NA	0.5102	NA	NA	1.087	NA	NA	NA	NA
Streptococcus sp. oral taxon 064	S	712624	4.603	NA	0.5263	1.364	NA	NA	NA	NA	NA	NA	NA	NA	NA	NA	NA	NA	NA	0.7463	NA	0.7937	NA	NA	NA	NA	NA	NA	1.031	2.083	NA	NA	NA	NA	NA	NA	NA	NA	0.885	0.9709	NA	NA	NA	NA	NA	NA	NA	0.5618	2.151
Streptococcus parasanguinis	S	1318	4.255	NA	NA	0.2273	NA	1.389	NA	NA	NA	0.9009	1.031	NA	NA	0.6849	NA	NA	1.205	NA	NA	0.7937	NA	0.4608	NA	NA	NA	NA	NA	NA	NA	NA	1.504	NA	NA	NA	4.255	NA	NA	NA	NA	NA	NA	2.128	1.087	NA	NA	0.5618	2.151
Clostridioides difficile	S	1496	3.409	NA	NA	NA	NA	NA	NA	NA	NA	0.9009	NA	NA	NA	NA	NA	NA	2.41	NA	NA	NA	NA	NA	NA	3.409	NA	NA	NA	NA	NA	NA	NA	NA	NA	NA	NA	NA	NA	NA	NA	NA	NA	NA	NA	NA	NA	NA	NA
Streptococcus thermophilus	S	1308	3.398	NA	0.5263	NA	1.429	NA	NA	NA	NA	NA	NA	NA	0.8065	NA	NA	NA	1.205	NA	NA	0.3968	1.316	0.4608	NA	NA	NA	0.6135	NA	2.083	1.087	NA	NA	1.316	NA	NA	NA	1.156	0.885	NA	1.282	0.5102	NA	2.128	NA	1.299	NA	NA	NA
Streptococcus suis	S	1307	3.226	NA	NA	0.6818	NA	NA	0.813	0.7092	NA	1.802	1.031	NA	0.8065	NA	NA	0.8621	NA	1.493	NA	NA	NA	0.4608	0.8547	NA	0.8197	0.6135	NA	1.042	NA	NA	0.7519	NA	1.163	NA	NA	NA	1.77	NA	1.282	NA	NA	NA	NA	2.597	NA	NA	3.226
Streptococcus sanguinis	S	1305	3.175	NA	NA	0.2273	2.857	NA	NA	NA	NA	NA	NA	NA	NA	NA	NA	NA	1.205	NA	NA	3.175	1.316	NA	NA	NA	NA	NA	NA	NA	1.087	NA	NA	NA	NA	NA	NA	NA	0.885	NA	NA	NA	0.9804	NA	NA	NA	NA	0.5618	NA
Streptococcus phage PH10	S	644007	3.125	NA	0.5263	NA	NA	NA	NA	NA	NA	NA	NA	NA	NA	NA	NA	NA	NA	NA	NA	0.3968	NA	NA	NA	NA	NA	NA	NA	NA	NA	NA	NA	NA	NA	NA	NA	NA	NA	NA	NA	NA	2.941	NA	NA	NA	3.125	NA	NA
Streptococcus anginosus	S	1328	2.885	1.064	0.5263	0.4545	NA	1.389	0.813	NA	NA	NA	NA	NA	NA	NA	NA	NA	NA	1.493	NA	0.3968	NA	0.4608	NA	NA	NA	NA	NA	1.042	NA	NA	NA	NA	NA	0.9615	1.064	0.578	0.885	NA	NA	NA	NA	NA	NA	NA	NA	NA	NA
Streptococcus pyogenes	S	1314	2.597	NA	NA	NA	NA	NA	NA	NA	NA	1.802	NA	NA	1.613	NA	NA	NA	NA	NA	NA	NA	NA	NA	NA	NA	NA	NA	NA	NA	NA	NA	NA	NA	NA	NA	NA	NA	NA	NA	NA	NA	NA	NA	NA	2.597	NA	NA	NA
Homo sapiens	S	9606	2.586	2.128	0.5263	NA	1.429	NA	NA	NA	1.087	0.9009	NA	NA	NA	NA	NA	2.586	NA	0.7463	NA	NA	NA	0.4608	NA	1.136	NA	0.6135	NA	NA	1.087	1.429	NA	NA	NA	NA	1.064	0.578	NA	NA	NA	0.5102	NA	NA	1.087	NA	NA	NA	NA
Streptococcus australis	S	113107	2.5	NA	NA	2.5	NA	NA	NA	NA	NA	NA	NA	NA	NA	NA	NA	NA	NA	NA	NA	NA	NA	NA	NA	NA	NA	NA	1.031	NA	NA	NA	NA	NA	NA	NA	NA	0.578	NA	NA	NA	0.5102	NA	1.064	NA	NA	NA	1.124	NA
Streptococcus agalactiae	S	1311	2.439	NA	NA	NA	NA	NA	2.439	NA	NA	NA	NA	NA	NA	NA	NA	NA	NA	0.7463	NA	NA	NA	0.4608	NA	NA	NA	1.227	NA	NA	NA	NA	1.504	NA	NA	NA	2.128	0.578	NA	NA	NA	NA	NA	NA	NA	NA	NA	0.5618	NA
Streptococcus intermedius	S	1338	2.395	NA	NA	0.6818	NA	NA	NA	NA	NA	NA	NA	NA	NA	NA	NA	NA	NA	NA	NA	0.7937	NA	NA	NA	NA	NA	1.227	NA	NA	NA	NA	0.7519	NA	NA	NA	NA	NA	NA	NA	1.282	NA	NA	NA	NA	NA	NA	NA	NA
Streptococcus iniae	S	1346	2.326	NA	NA	NA	NA	NA	NA	NA	NA	NA	NA	NA	NA	NA	NA	NA	NA	NA	NA	NA	NA	NA	NA	NA	NA	NA	NA	NA	NA	NA	0.7519	NA	2.326	NA	NA	NA	NA	NA	NA	NA	NA	NA	NA	NA	NA	NA	NA
Streptococcus equi	S	1336	2.239	NA	NA	0.2273	NA	NA	NA	NA	NA	NA	NA	NA	NA	NA	NA	NA	NA	2.239	NA	NA	NA	NA	NA	NA	NA	0.6135	NA	NA	NA	NA	NA	NA	NA	0.9615	NA	NA	NA	NA	NA	NA	NA	NA	NA	NA	NA	NA	NA
Streptococcus lutetiensis	S	150055	1.923	NA	NA	NA	NA	NA	NA	NA	NA	0.9009	NA	NA	NA	NA	NA	NA	NA	NA	NA	NA	NA	NA	NA	NA	NA	NA	NA	NA	NA	NA	0.7519	NA	NA	1.923	NA	NA	NA	NA	NA	NA	NA	NA	NA	NA	NA	NA	NA
Streptococcus mutans	S	1309	1.923	NA	NA	NA	NA	NA	NA	NA	NA	NA	NA	NA	NA	NA	NA	NA	NA	NA	NA	NA	1.316	NA	NA	1.136	NA	NA	NA	NA	NA	NA	0.7519	NA	NA	NA	NA	NA	NA	NA	NA	NA	NA	NA	NA	NA	NA	NA	NA
Streptococcus sobrinus	S	1310	1.818	NA	NA	NA	NA	NA	0.813	NA	NA	NA	NA	NA	NA	0.6849	NA	NA	NA	NA	NA	NA	NA	0.4608	NA	NA	NA	0.6135	NA	NA	NA	NA	NA	NA	1.163	NA	NA	NA	NA	NA	NA	NA	NA	NA	NA	NA	NA	NA	NA
Mogibacterium pumilum	S	86332	1.786	NA	NA	0.2273	NA	NA	NA	NA	NA	NA	1.031	NA	NA	NA	NA	NA	NA	NA	NA	0.3968	NA	NA	NA	NA	NA	0.6135	NA	NA	NA	NA	NA	NA	NA	NA	1.064	NA	NA	NA	NA	NA	NA	NA	NA	NA	NA	NA	NA
Streptococcus sp. I-P16	S	1156433	1.667	NA	NA	0.2273	NA	NA	NA	NA	NA	NA	NA	NA	NA	NA	NA	NA	NA	NA	1.22	NA	NA	NA	NA	NA	NA	NA	NA	NA	NA	NA	NA	NA	NA	NA	NA	NA	NA	NA	NA	NA	NA	NA	NA	NA	NA	NA	NA
Streptococcus dysgalactiae	S	1334	1.626	NA	NA	NA	NA	NA	1.626	NA	NA	NA	1.031	NA	NA	0.6849	NA	NA	NA	NA	NA	NA	NA	NA	0.8547	NA	0.8197	0.6135	1.031	NA	NA	NA	NA	NA	1.163	NA	NA	0.578	NA	NA	NA	0.5102	NA	NA	1.087	NA	NA	NA	1.075
Streptococcus gallolyticus	S	315405	1.6	NA	NA	NA	NA	NA	NA	NA	NA	NA	NA	NA	NA	NA	0.8929	NA	NA	NA	NA	NA	NA	NA	NA	NA	NA	NA	NA	NA	NA	NA	NA	NA	NA	NA	NA	NA	NA	NA	NA	NA	NA	NA	NA	NA	NA	NA	NA
Streptococcus salivarius	S	1304	1.538	NA	NA	0.4545	NA	NA	NA	0.7092	1.087	NA	NA	1.471	NA	NA	0.8929	0.8621	NA	NA	NA	NA	1.316	NA	NA	NA	NA	NA	NA	NA	NA	NA	NA	NA	NA	NA	NA	1.156	NA	NA	NA	0.5102	0.9804	NA	NA	NA	NA	0.5618	NA
Streptococcus marmotae	S	1825069	1.481	NA	NA	0.4545	NA	NA	NA	NA	NA	NA	NA	NA	NA	NA	NA	0.8621	NA	NA	NA	NA	NA	0.4608	NA	NA	0.8197	NA	NA	NA	NA	NA	NA	NA	NA	NA	NA	NA	NA	NA	NA	NA	NA	NA	NA	NA	NA	NA	NA
Streptococcus phage K13	S	1448274	1.471	NA	NA	NA	NA	NA	NA	0.7092	NA	0.9009	NA	1.471	NA	NA	NA	NA	NA	NA	NA	NA	NA	NA	NA	NA	NA	NA	NA	NA	NA	NA	NA	NA	NA	NA	NA	NA	NA	NA	NA	NA	NA	NA	NA	NA	NA	NA	NA
Tenacibaculum dicentrarchi	S	669041	1.429	NA	NA	NA	1.429	NA	NA	NA	NA	NA	NA	NA	NA	NA	0.8929	NA	NA	NA	NA	NA	NA	NA	NA	NA	NA	NA	NA	NA	NA	NA	NA	NA	NA	NA	NA	NA	NA	NA	NA	NA	NA	NA	NA	NA	NA	NA	NA
Streptococcus himalayensis	S	1888195	1.342	NA	NA	NA	NA	NA	NA	NA	NA	NA	NA	NA	NA	NA	NA	NA	NA	NA	NA	NA	NA	NA	NA	NA	NA	NA	NA	NA	NA	NA	NA	NA	NA	NA	NA	NA	NA	NA	NA	NA	NA	NA	NA	NA	NA	NA	NA
Streptococcus phage phiARI0746	S	1701837	1.299	NA	1.053	NA	NA	NA	NA	NA	NA	NA	NA	NA	NA	NA	NA	NA	NA	NA	NA	NA	NA	NA	NA	NA	NA	NA	NA	NA	NA	NA	NA	NA	NA	NA	NA	NA	NA	NA	NA	NA	NA	NA	NA	1.299	NA	NA	NA
Streptococcus infantarius	S	102684	1.266	NA	NA	NA	NA	NA	NA	NA	NA	NA	NA	NA	NA	NA	NA	NA	NA	NA	NA	NA	NA	NA	NA	1.136	NA	NA	NA	NA	NA	NA	0.7519	NA	NA	NA	NA	NA	NA	NA	NA	NA	NA	NA	NA	NA	NA	NA	NA
Streptococcus phage phiARI0468-4	S	1701830	1.235	NA	NA	NA	NA	NA	NA	NA	NA	NA	NA	NA	NA	NA	NA	NA	NA	NA	NA	NA	NA	NA	NA	NA	NA	NA	NA	NA	NA	NA	NA	NA	NA	NA	NA	NA	NA	NA	NA	NA	NA	NA	NA	NA	NA	NA	NA
Streptococcus sp. FDAARGOS_192	S	1839799	1.22	NA	NA	NA	NA	NA	NA	NA	NA	NA	NA	NA	NA	NA	NA	NA	NA	NA	NA	NA	NA	NA	NA	NA	NA	NA	NA	NA	NA	NA	NA	NA	NA	NA	NA	NA	NA	NA	NA	0.5102	NA	NA	NA	NA	NA	NA	NA
Streptococcus sp. I-G2	S	1156431	1.212	NA	NA	NA	NA	NA	NA	NA	NA	NA	NA	NA	NA	NA	NA	NA	NA	NA	NA	NA	NA	NA	NA	NA	NA	NA	NA	NA	NA	NA	NA	NA	NA	0.9615	NA	NA	NA	NA	NA	NA	NA	NA	NA	NA	NA	NA	NA
Staphylococcus aureus	S	1280	1.205	NA	NA	NA	NA	NA	NA	NA	NA	NA	NA	NA	NA	NA	NA	NA	1.205	NA	NA	NA	NA	NA	NA	NA	NA	NA	NA	NA	NA	NA	NA	NA	NA	NA	NA	NA	NA	NA	NA	NA	NA	NA	NA	NA	NA	NA	NA
Erysipelotrichaceae bacterium GAM147	S	2109692	1.136	NA	NA	NA	NA	NA	NA	NA	NA	NA	NA	NA	NA	NA	NA	NA	NA	NA	NA	NA	NA	NA	NA	1.136	NA	NA	NA	NA	NA	NA	NA	NA	NA	NA	NA	NA	NA	NA	NA	NA	NA	NA	NA	NA	NA	NA	NA
Neisseria gonorrhoeae	S	485	1.136	NA	NA	NA	NA	NA	NA	NA	NA	NA	NA	NA	NA	NA	NA	NA	NA	NA	NA	NA	NA	NA	NA	1.136	NA	NA	NA	NA	NA	NA	NA	NA	NA	NA	NA	NA	NA	NA	NA	NA	NA	NA	NA	NA	NA	NA	NA
Lachnospiraceae bacterium oral taxon 500	S	712991	1.111	NA	NA	0.2273	NA	NA	NA	NA	1.087	NA	NA	NA	NA	NA	NA	NA	NA	NA	NA	NA	NA	NA	NA	NA	NA	NA	NA	NA	NA	NA	NA	NA	NA	NA	NA	NA	NA	0.9709	NA	NA	NA	NA	NA	NA	NA	NA	NA
Streptococcus constellatus	S	76860	1.099	NA	NA	NA	NA	NA	NA	NA	NA	NA	NA	NA	NA	NA	NA	NA	NA	NA	NA	NA	NA	NA	NA	NA	NA	NA	NA	NA	1.087	NA	NA	NA	NA	NA	NA	NA	NA	NA	NA	NA	NA	NA	NA	NA	NA	NA	NA
Streptococcus sp. Z15	S	2173853	1.087	NA	NA	NA	NA	NA	NA	NA	1.087	NA	NA	NA	NA	NA	NA	NA	NA	NA	NA	NA	NA	NA	NA	NA	NA	NA	NA	NA	NA	NA	NA	NA	NA	NA	NA	NA	NA	NA	NA	NA	NA	NA	NA	NA	NA	NA	NA
Streptococcus phage phiARI0131-1	S	1701813	1.064	1.064	NA	NA	NA	NA	NA	NA	NA	NA	NA	NA	NA	NA	NA	NA	NA	NA	NA	NA	NA	NA	NA	NA	NA	NA	NA	NA	NA	NA	NA	NA	NA	NA	NA	NA	NA	NA	NA	0.5102	NA	NA	NA	NA	NA	NA	NA
Deinococcus swuensis	S	1182571	1.064	NA	NA	NA	NA	NA	NA	NA	NA	NA	NA	NA	NA	NA	NA	NA	NA	NA	NA	NA	NA	NA	NA	NA	NA	NA	NA	NA	NA	NA	NA	NA	NA	NA	NA	NA	NA	NA	NA	NA	NA	1.064	NA	NA	NA	NA	NA
Streptococcus equinus	S	1335	1.042	NA	NA	NA	NA	NA	NA	NA	NA	NA	NA	NA	0.8065	NA	NA	NA	NA	NA	NA	NA	NA	NA	NA	NA	NA	NA	NA	1.042	NA	NA	NA	NA	NA	NA	NA	NA	NA	NA	NA	NA	NA	NA	NA	NA	NA	NA	NA
Streptococcus phage phiARI0004	S	1701811	1.031	NA	0.5263	NA	NA	NA	NA	NA	NA	NA	NA	NA	NA	NA	NA	NA	NA	NA	NA	NA	NA	NA	NA	NA	NA	NA	1.031	NA	NA	NA	NA	NA	NA	NA	NA	NA	NA	NA	NA	NA	NA	NA	NA	NA	NA	NA	NA
Streptococcus pluranimalium	S	82348	1.031	NA	NA	NA	NA	NA	NA	0.7092	NA	NA	NA	NA	NA	NA	NA	NA	NA	NA	NA	NA	NA	NA	NA	NA	NA	NA	1.031	NA	NA	NA	NA	NA	NA	NA	NA	NA	NA	NA	NA	NA	NA	NA	NA	NA	NA	NA	NA
Streptococcus merionis	S	400065	0.9615	NA	NA	NA	NA	NA	NA	NA	NA	NA	NA	NA	NA	NA	0.8929	NA	NA	NA	NA	NA	NA	NA	NA	NA	NA	NA	NA	NA	NA	NA	NA	NA	NA	NA	NA	NA	NA	NA	NA	NA	NA	NA	NA	NA	NA	NA	NA
Gemella morbillorum	S	29391	0.9524	NA	NA	NA	NA	NA	NA	NA	NA	NA	NA	NA	NA	NA	NA	NA	NA	NA	NA	NA	NA	NA	NA	NA	NA	NA	NA	NA	NA	NA	NA	NA	NA	NA	NA	NA	NA	NA	NA	NA	NA	NA	NA	NA	NA	NA	NA
Streptococcus acidominimus	S	1326	0.9174	NA	NA	NA	NA	NA	0.813	NA	NA	NA	NA	NA	NA	NA	NA	NA	NA	NA	NA	NA	NA	NA	NA	NA	NA	NA	NA	NA	NA	NA	NA	NA	NA	NA	NA	NA	NA	NA	NA	NA	NA	NA	NA	NA	NA	NA	NA
Streptococcus phage phiARI0131-2	S	1701814	0.9009	NA	NA	NA	NA	NA	NA	NA	NA	0.9009	NA	NA	NA	NA	NA	NA	NA	NA	NA	NA	NA	NA	NA	NA	NA	NA	NA	NA	NA	NA	NA	NA	NA	NA	NA	NA	NA	NA	NA	NA	NA	NA	NA	NA	NA	NA	NA
Streptococcus pasteurianus	S	197614	0.8929	NA	NA	NA	NA	NA	NA	NA	NA	NA	NA	NA	NA	NA	NA	NA	NA	NA	NA	NA	NA	NA	NA	NA	NA	NA	NA	NA	NA	NA	0.7519	NA	NA	NA	NA	NA	NA	NA	NA	NA	NA	NA	NA	NA	NA	NA	NA
Filifactor alocis	S	143361	0.8547	NA	NA	NA	NA	NA	NA	NA	NA	NA	NA	NA	NA	NA	NA	NA	NA	NA	NA	NA	NA	NA	NA	NA	NA	NA	NA	NA	NA	NA	NA	NA	NA	NA	NA	NA	NA	NA	NA	NA	NA	NA	NA	NA	NA	NA	NA
Streptococcus phage SM1	S	157924	0.7463	NA	NA	NA	NA	NA	NA	NA	NA	NA	NA	NA	NA	NA	NA	NA	NA	0.7463	NA	NA	NA	NA	NA	NA	NA	NA	NA	NA	NA	NA	NA	NA	NA	NA	NA	NA	NA	NA	NA	NA	NA	NA	NA	NA	NA	NA	NA
Streptococcus phage PH15	S	537874	0.6711	NA	NA	NA	NA	NA	NA	NA	NA	NA	NA	NA	NA	NA	NA	NA	NA	NA	NA	NA	NA	NA	NA	NA	NA	NA	NA	NA	NA	NA	NA	NA	NA	NA	NA	NA	NA	NA	NA	NA	NA	NA	NA	NA	NA	NA	NA
Streptococcus phage phiARI0923	S	1701842	0.6494	NA	NA	NA	NA	NA	NA	NA	NA	NA	NA	NA	NA	NA	NA	NA	NA	NA	NA	NA	NA	NA	NA	NA	NA	NA	NA	NA	NA	NA	NA	NA	NA	NA	NA	NA	NA	NA	NA	NA	NA	NA	NA	NA	NA	NA	NA
Enterococcus faecium	S	1352	0.6135	NA	NA	NA	NA	NA	NA	NA	NA	NA	NA	NA	NA	NA	NA	NA	NA	NA	NA	NA	NA	NA	NA	NA	NA	0.6135	NA	NA	NA	NA	NA	NA	NA	NA	NA	NA	NA	NA	NA	NA	NA	NA	NA	NA	NA	NA	NA
Pseudoalteromonas sp. 13-15	S	1761891	0.6098	NA	NA	NA	NA	NA	NA	NA	NA	NA	NA	NA	NA	NA	NA	NA	NA	NA	NA	NA	NA	NA	NA	NA	NA	NA	NA	NA	NA	NA	NA	NA	NA	NA	NA	NA	NA	NA	NA	NA	NA	NA	NA	NA	NA	NA	NA
Streptococcus respiraculi	S	2021971	0.6061	NA	NA	NA	NA	NA	NA	NA	NA	NA	NA	NA	NA	NA	NA	NA	NA	NA	NA	NA	NA	NA	NA	NA	NA	NA	NA	NA	NA	NA	NA	NA	NA	NA	NA	NA	NA	NA	NA	NA	NA	NA	NA	NA	NA	NA	NA
Streptococcus phage phiARI0462	S	1701826	0.5988	NA	NA	NA	NA	NA	NA	NA	NA	NA	NA	NA	NA	NA	NA	NA	NA	NA	NA	NA	NA	NA	NA	NA	NA	NA	NA	NA	NA	NA	NA	NA	NA	NA	NA	NA	NA	NA	NA	NA	NA	NA	NA	NA	NA	NA	NA
Streptococcus ferus	S	1345	0.5263	NA	0.5263	NA	NA	NA	NA	NA	NA	NA	NA	NA	NA	NA	NA	NA	NA	NA	NA	NA	NA	NA	NA	NA	NA	NA	NA	NA	NA	NA	NA	NA	NA	NA	NA	NA	NA	NA	NA	NA	NA	NA	NA	NA	NA	NA	NA
Lachnospiraceae bacterium Choco86	S	2109690	0.5263	NA	0.5263	NA	NA	NA	NA	NA	NA	NA	NA	NA	NA	NA	NA	NA	NA	NA	NA	NA	NA	NA	NA	NA	NA	NA	NA	NA	NA	NA	NA	NA	NA	NA	NA	NA	NA	NA	NA	NA	NA	NA	NA	NA	NA	NA	NA
Streptococcus uberis	S	1349	0.431	NA	NA	NA	NA	NA	NA	NA	NA	NA	NA	NA	NA	NA	NA	NA	NA	NA	NA	NA	NA	NA	NA	NA	NA	NA	NA	NA	NA	NA	NA	NA	NA	NA	NA	NA	NA	NA	NA	NA	NA	NA	NA	NA	NA	NA	NA
Streptococcus phage phiARI0468-2	S	1701828	0.2273	NA	NA	0.2273	NA	NA	NA	NA	NA	NA	NA	NA	NA	NA	NA	NA	NA	NA	NA	NA	NA	NA	NA	NA	NA	NA	NA	NA	NA	NA	NA	NA	NA	NA	NA	NA	NA	NA	NA	NA	NA	NA	NA	NA	NA	NA	NA
[truncated: 53 more columns]

## Sheet: Table S6
Table S6: Kraken2 speciation expressed as percentages for 88 out of 186 genome assemblies obtained from recently sequenced isolates (Part 2 out of 2)
Species	taxRank	taxID	Max	B134_S53.cladeReads..	B137_S55.cladeReads..	B139_S57.cladeReads..	B140_S58.cladeReads..	B146_S64.cladeReads..	B147_S65.cladeReads..	B148_S66.cladeReads..	B151_S69.cladeReads..	B153_S71.cladeReads..	B155_S73.cladeReads..	B156_S74.cladeReads..	B157_S75.cladeReads..	B158_S76.cladeReads..	B159_S77.cladeReads..	B161_S79.cladeReads..	B162_S80.cladeReads..	B163_S81.cladeReads..	B165_S83.cladeReads..	B166_S84.cladeReads..	B167_S85.cladeReads..	B168_S86.cladeReads..	B169_S87.cladeReads..	B170_S88.cladeReads..	B172_S90.cladeReads..	B173_S91.cladeReads..	B174_S92.cladeReads..	B176_S94.cladeReads..	P11_S4_invasive.cladeReads..	P164_S40_invasive.cladeReads..	P21_S10_invasive.cladeReads..	P28_S15_invasive.cladeReads..	P42_S25_invasive.cladeReads..	P55_S33_invasive.cladeReads..	P59_S35_invasive.cladeReads..	P60_S36_invasive.cladeReads..	U10_S50_Shedding.cladeReads..	U104_S93_Shedding.cladeReads..	U105_S94_Shedding.cladeReads..	U109_S95_Shedding.cladeReads..	U114_S96_Shedding.cladeReads..	U117_S1_Shedding.cladeReads..	U12_S51_Shedding.cladeReads..	U122_S2_Shedding.cladeReads..	U123_S3_Shedding.cladeReads..	U126_S5_Shedding.cladeReads..	U13_S52_Shedding.cladeReads..
Streptococcus mitis	S	28037	94.34	76.53	65.81	60.95	71.77	55.34	49.71	71.43	88.46	80.23	65.18	72.26	70	44.93	35.29	75.81	80.25	66.67	84.27	69.29	70.59	80	75.16	71.31	73.68	82.67	75	83	54.67	70.91	80.39	66.67	68.69	94.34	68.85	88.1	78.43	73.86	73.91	63.64	88.66	68.52	49.26	55.29	62.78	69.75	73.15
Streptococcus pneumoniae	S	1313	42.2	9.184	15.38	12.38	12.9	14.56	42.2	11.61	5.128	11.63	17.86	16.06	14.71	23.19	38.34	9.677	7.407	18.6	5.618	12.86	15.69	7.368	9.938	12.3	9.211	10.67	15.22	10	6.667	14.55	10.78	14.29	10.1	3.774	11.48	2.381	7.843	10.23	10.87	20.13	7.216	8.333	27.21	12.98	18.89	17.28	12.96
Streptococcus sp. oral taxon 431	S	712633	38.26	NA	9.402	0.9524	1.613	0.9709	0.578	4.464	NA	NA	0.8929	NA	NA	1.449	0.8114	0.8065	1.235	6.202	NA	2.857	0.9804	NA	4.348	0.8197	NA	NA	NA	NA	8	1.212	0.9804	1.587	1.01	NA	1.639	1.19	0.9804	1.136	NA	4.545	NA	0.9259	8.088	21.63	1.111	1.235	NA
Streptococcus oralis	S	1303	15.12	3.061	1.709	0.9524	0.8065	4.854	0.578	6.25	3.846	3.488	1.786	1.46	1.765	3.623	8.316	0.8065	NA	0.7752	1.124	3.571	2.941	5.263	0.6211	3.279	7.895	1.333	3.261	2	9.333	1.818	1.961	3.175	2.02	1.887	1.639	NA	NA	2.273	3.261	2.597	1.031	13.89	4.412	1.923	2.778	2.469	0.9259
Streptococcus pseudopneumoniae	S	257758	14.49	1.02	0.8547	6.667	6.452	2.913	5.202	2.679	NA	NA	2.679	1.46	2.353	14.49	6.897	1.613	1.235	2.326	1.124	3.571	3.922	NA	2.484	4.098	NA	2.667	2.174	1	1.333	7.879	3.922	3.175	9.091	NA	1.639	1.19	0.9804	NA	NA	3.896	1.031	1.852	0.7353	2.885	3.889	2.469	2.778
Streptococcus sanguinis	S	1305	12.61	NA	0.8547	NA	0.8065	NA	NA	NA	NA	NA	NA	NA	0.5882	NA	NA	NA	3.704	NA	1.124	0.7143	NA	NA	NA	NA	NA	NA	NA	NA	1.333	NA	NA	NA	NA	NA	1.639	NA	2.941	NA	NA	NA	NA	NA	1.471	0.4808	0.5556	2.469	0.9259
Streptococcus gordonii	S	1302	12.38	1.02	NA	12.38	NA	1.942	NA	NA	NA	NA	NA	NA	1.176	NA	0.4057	NA	NA	NA	2.247	NA	0.9804	NA	NA	NA	NA	NA	NA	NA	NA	NA	0.9804	NA	NA	NA	NA	NA	0.9804	NA	NA	1.948	NA	0.9259	4.412	NA	1.111	NA	1.852
Streptococcus sp. A12	S	1759399	8	1.02	NA	NA	NA	NA	NA	0.8929	NA	NA	NA	NA	NA	NA	0.4057	0.8065	1.235	NA	NA	NA	NA	1.053	NA	NA	NA	NA	1.087	NA	8	NA	NA	NA	NA	NA	1.639	NA	NA	NA	NA	NA	NA	NA	0.7353	NA	NA	1.235	0.9259
Streptococcus phage SpSL1	S	1566990	5.682	NA	NA	NA	NA	NA	NA	NA	NA	NA	NA	NA	NA	NA	NA	NA	NA	NA	NA	NA	NA	NA	NA	NA	NA	NA	NA	NA	NA	NA	NA	NA	NA	NA	NA	NA	NA	5.682	4.348	NA	NA	NA	NA	0.4808	NA	NA	NA
Streptococcus sp. NPS 308	S	1902136	4.878	NA	2.564	NA	0.8065	NA	NA	NA	NA	NA	1.786	0.7299	0.5882	NA	NA	0.8065	1.235	0.7752	1.124	2.857	NA	1.053	0.6211	0.8197	NA	NA	NA	NA	1.333	1.212	NA	NA	1.01	NA	1.639	2.381	0.9804	3.409	2.174	NA	NA	0.9259	NA	0.4808	1.667	NA	0.9259
Streptococcus agalactiae	S	1311	4.868	NA	NA	1.905	NA	1.942	NA	NA	NA	NA	NA	0.7299	0.5882	NA	4.868	1.613	NA	NA	NA	NA	NA	1.053	1.242	NA	NA	NA	NA	NA	NA	NA	NA	NA	2.02	NA	1.639	NA	NA	NA	NA	NA	NA	NA	NA	NA	NA	NA	NA
Streptococcus phage phiARI0131-1	S	1701813	3.947	NA	NA	NA	NA	NA	NA	NA	NA	NA	NA	NA	NA	NA	NA	NA	NA	NA	NA	NA	NA	NA	NA	NA	3.947	NA	NA	NA	NA	NA	NA	NA	NA	NA	NA	NA	NA	NA	1.087	NA	NA	NA	NA	NA	NA	NA	NA
Streptococcus marmotae	S	1825069	3.623	NA	0.8547	NA	NA	NA	NA	NA	NA	NA	NA	NA	NA	3.623	NA	NA	NA	NA	NA	0.7143	0.9804	1.053	1.863	0.8197	NA	NA	NA	NA	NA	NA	NA	1.587	NA	NA	NA	NA	NA	NA	NA	NA	NA	NA	NA	NA	NA	NA	NA
Streptococcus dysgalactiae	S	1334	3.571	NA	NA	NA	NA	2.913	1.156	NA	1.282	NA	3.571	NA	0.5882	NA	NA	NA	NA	0.7752	NA	NA	0.9804	NA	0.6211	NA	1.316	NA	NA	1	NA	0.6061	NA	1.587	NA	NA	NA	NA	NA	NA	NA	NA	NA	NA	NA	NA	NA	NA	NA
Streptococcus thermophilus	S	1308	3.488	NA	NA	NA	0.8065	1.942	NA	NA	NA	1.163	NA	0.7299	NA	0.7246	0.4057	NA	1.235	0.7752	NA	NA	0.9804	NA	NA	NA	NA	NA	NA	2	NA	NA	NA	3.175	1.01	NA	NA	1.19	NA	1.136	1.087	NA	NA	1.852	NA	NA	NA	NA	NA
Streptococcus sp. oral taxon 064	S	712624	3.356	NA	1.709	0.9524	NA	NA	NA	NA	NA	NA	NA	NA	NA	NA	NA	NA	NA	NA	1.124	NA	NA	NA	NA	NA	NA	NA	NA	NA	2.667	NA	NA	NA	NA	NA	NA	NA	NA	NA	NA	NA	NA	NA	NA	NA	0.5556	NA	NA
Clostridioides difficile	S	1496	3.279	NA	NA	NA	NA	NA	NA	NA	NA	NA	NA	NA	NA	NA	NA	NA	NA	NA	NA	NA	NA	NA	NA	NA	NA	NA	NA	NA	NA	NA	NA	NA	NA	NA	3.279	NA	NA	NA	NA	NA	NA	NA	NA	NA	NA	NA	NA
Streptococcus salivarius	S	1304	2.92	2.041	0.8547	0.9524	0.8065	NA	NA	NA	NA	1.163	NA	2.92	NA	0.7246	0.4057	NA	NA	1.55	NA	0.7143	NA	NA	1.242	0.8197	NA	NA	1.087	NA	NA	0.6061	0.9804	NA	NA	NA	NA	NA	NA	NA	1.087	NA	NA	NA	NA	1.923	0.5556	NA	NA
Streptococcus cristatus	S	45634	2.907	1.02	NA	NA	1.613	0.9709	NA	0.8929	NA	NA	NA	1.46	1.176	NA	0.2028	NA	NA	NA	NA	0.7143	0.9804	NA	NA	0.8197	NA	NA	NA	NA	1.333	NA	NA	NA	NA	NA	1.639	NA	1.961	NA	NA	NA	NA	0.9259	0.7353	0.4808	2.222	0.6173	NA
Streptococcus equi	S	1336	2.778	1.02	NA	NA	NA	NA	NA	NA	NA	NA	NA	NA	0.5882	NA	NA	NA	NA	NA	NA	NA	NA	NA	NA	NA	NA	NA	NA	NA	NA	NA	NA	NA	NA	NA	NA	NA	NA	NA	NA	NA	NA	NA	NA	NA	NA	NA	NA
Streptococcus anginosus	S	1328	2.778	1.02	NA	NA	NA	NA	NA	NA	NA	NA	NA	0.7299	NA	0.7246	0.8114	NA	NA	NA	NA	NA	NA	1.053	NA	NA	NA	NA	NA	NA	1.333	NA	NA	NA	NA	NA	NA	NA	NA	NA	NA	NA	1.031	NA	NA	NA	1.111	0.6173	2.778
Streptococcus phage EJ-1	S	12402	2.778	NA	NA	NA	NA	1.942	NA	NA	NA	NA	NA	NA	NA	1.449	NA	0.8065	NA	NA	NA	NA	NA	NA	NA	NA	NA	NA	NA	NA	NA	0.6061	NA	NA	NA	NA	NA	NA	NA	1.136	2.174	NA	NA	NA	NA	0.4808	NA	NA	NA
Homo sapiens	S	9606	2.679	1.02	NA	NA	0.8065	1.942	NA	0.8929	NA	2.326	2.679	NA	NA	0.7246	NA	1.613	1.235	0.7752	NA	NA	NA	NA	NA	0.8197	1.316	NA	1.087	NA	1.333	NA	NA	NA	NA	NA	NA	NA	0.9804	1.136	NA	NA	1.031	NA	NA	NA	0.5556	NA	0.9259
Streptococcus suis	S	1307	2.521	2.041	NA	NA	NA	1.942	NA	NA	NA	NA	0.8929	NA	1.176	1.449	1.014	0.8065	NA	NA	NA	NA	NA	NA	NA	NA	1.316	NA	NA	NA	NA	NA	NA	NA	1.01	NA	NA	NA	0.9804	NA	NA	NA	NA	0.9259	NA	NA	0.5556	NA	0.9259
Streptococcus intermedius	S	1338	2.521	NA	NA	0.9524	NA	0.9709	NA	NA	NA	NA	NA	NA	NA	0.7246	NA	NA	NA	NA	NA	NA	NA	NA	NA	NA	NA	NA	NA	NA	NA	NA	NA	NA	2.02	NA	NA	NA	NA	NA	NA	NA	NA	NA	0.7353	NA	NA	NA	NA
Enterococcus faecium	S	1352	2.299	NA	NA	NA	NA	NA	NA	NA	NA	NA	NA	NA	NA	NA	NA	NA	NA	NA	NA	NA	NA	NA	NA	NA	NA	NA	NA	NA	NA	NA	NA	NA	NA	NA	NA	NA	NA	NA	NA	NA	NA	NA	NA	NA	NA	NA	NA
Streptococcus pyogenes	S	1314	1.961	NA	NA	NA	NA	NA	NA	NA	NA	NA	NA	NA	NA	NA	0.2028	NA	NA	NA	NA	NA	NA	NA	NA	NA	NA	NA	NA	NA	NA	NA	NA	NA	NA	NA	1.639	NA	1.961	NA	NA	0.6494	NA	NA	NA	0.4808	NA	0.6173	0.9259
Streptococcus iniae	S	1346	1.942	NA	NA	NA	NA	1.942	NA	NA	NA	NA	NA	NA	NA	NA	0.2028	NA	NA	NA	NA	NA	NA	1.053	NA	NA	NA	NA	NA	NA	NA	NA	NA	NA	NA	NA	NA	NA	NA	NA	NA	0.6494	NA	NA	NA	NA	NA	NA	NA
Streptococcus constellatus	S	76860	1.681	NA	NA	NA	NA	NA	NA	NA	NA	NA	NA	NA	NA	NA	NA	NA	NA	NA	NA	NA	NA	NA	NA	NA	NA	NA	NA	NA	NA	NA	NA	NA	NA	NA	NA	NA	NA	NA	NA	NA	NA	NA	NA	NA	NA	NA	NA
Streptococcus australis	S	113107	1.639	NA	NA	NA	0.8065	NA	NA	NA	NA	NA	NA	NA	NA	NA	NA	NA	NA	NA	NA	NA	NA	1.053	NA	1.639	NA	NA	NA	NA	1.333	NA	NA	NA	1.01	NA	NA	NA	NA	NA	NA	NA	NA	NA	NA	NA	0.5556	NA	NA
Lactococcus lactis	S	1358	1.639	NA	NA	NA	NA	NA	NA	NA	NA	NA	NA	NA	NA	NA	NA	0.8065	NA	NA	NA	NA	NA	NA	NA	NA	NA	1.333	1.087	NA	NA	NA	NA	1.587	NA	NA	1.639	NA	NA	NA	NA	NA	NA	NA	0.7353	NA	NA	NA	NA
Streptococcus sp. I-G2	S	1156431	1.613	NA	NA	NA	NA	NA	NA	NA	NA	NA	NA	NA	NA	NA	NA	NA	NA	NA	1.124	NA	NA	NA	NA	NA	NA	NA	NA	NA	1.333	NA	NA	NA	1.01	NA	NA	NA	NA	NA	NA	NA	NA	NA	NA	NA	NA	NA	NA
Streptococcus parasanguinis	S	1318	1.587	NA	NA	NA	NA	0.9709	NA	0.8929	NA	NA	0.8929	NA	0.5882	NA	NA	0.8065	NA	0.7752	NA	0.7143	0.9804	NA	NA	0.8197	NA	NA	NA	NA	NA	NA	NA	1.587	NA	NA	NA	NA	0.9804	NA	NA	NA	NA	NA	NA	0.4808	0.5556	0.6173	NA
Streptococcus pluranimalium	S	82348	1.587	NA	NA	NA	NA	NA	NA	NA	NA	NA	NA	NA	NA	NA	NA	NA	NA	NA	1.124	NA	NA	NA	NA	NA	NA	NA	NA	NA	NA	NA	NA	1.587	NA	NA	NA	NA	NA	NA	NA	NA	NA	NA	NA	NA	NA	NA	NA
Mogibacterium pumilum	S	86332	1.471	NA	NA	NA	NA	NA	NA	NA	NA	NA	NA	NA	NA	NA	NA	NA	NA	NA	NA	1.429	NA	NA	NA	0.8197	NA	NA	NA	NA	NA	NA	NA	NA	NA	NA	NA	NA	NA	NA	NA	NA	NA	NA	1.471	NA	NA	NA	NA
Streptococcus himalayensis	S	1888195	1.333	NA	NA	NA	NA	NA	NA	NA	NA	NA	NA	NA	1.176	NA	NA	NA	NA	NA	NA	NA	NA	NA	NA	NA	NA	1.333	NA	NA	NA	NA	NA	NA	NA	NA	NA	NA	NA	NA	NA	NA	NA	NA	NA	NA	NA	NA	NA
Streptococcus mutans	S	1309	1.316	NA	NA	NA	NA	NA	NA	NA	NA	NA	NA	NA	1.176	NA	NA	0.8065	NA	NA	NA	NA	NA	NA	NA	NA	1.316	NA	NA	NA	NA	NA	NA	NA	NA	NA	NA	NA	NA	NA	NA	NA	NA	0.9259	NA	NA	NA	0.6173	NA
Streptococcus merionis	S	400065	1.282	NA	NA	NA	NA	NA	NA	NA	1.282	NA	NA	NA	NA	NA	NA	NA	NA	NA	NA	NA	NA	NA	NA	NA	NA	NA	NA	NA	NA	NA	NA	NA	NA	NA	NA	NA	NA	NA	NA	NA	NA	NA	NA	NA	NA	NA	NA
Staphylococcus aureus	S	1280	1.235	NA	NA	NA	NA	NA	NA	NA	NA	NA	NA	NA	NA	NA	0.2028	NA	1.235	NA	NA	NA	NA	NA	NA	NA	NA	NA	NA	NA	NA	NA	NA	NA	NA	NA	NA	NA	NA	NA	NA	NA	NA	NA	NA	NA	NA	NA	NA
Streptococcus phage PH10	S	644007	1.235	NA	NA	NA	NA	NA	NA	NA	NA	NA	NA	NA	NA	NA	NA	NA	NA	NA	NA	NA	NA	NA	NA	NA	NA	NA	NA	NA	NA	NA	NA	NA	NA	NA	NA	NA	NA	NA	NA	NA	NA	NA	NA	NA	NA	NA	NA
Streptococcus sp. I-P16	S	1156433	1.19	NA	NA	NA	NA	NA	0.578	NA	NA	NA	NA	NA	NA	NA	NA	NA	NA	NA	NA	NA	NA	NA	NA	NA	NA	NA	NA	NA	NA	NA	NA	NA	NA	NA	NA	1.19	NA	NA	NA	NA	NA	NA	NA	NA	NA	NA	NA
Streptococcus sp. FDAARGOS_192	S	1839799	1.19	NA	NA	NA	NA	NA	NA	NA	NA	NA	0.8929	NA	NA	NA	NA	NA	NA	NA	NA	NA	NA	NA	0.6211	NA	NA	NA	NA	NA	NA	0.6061	NA	NA	NA	NA	NA	1.19	NA	NA	NA	NA	NA	NA	NA	NA	NA	NA	NA
Streptococcus sobrinus	S	1310	1.19	NA	NA	NA	NA	NA	NA	NA	NA	NA	NA	NA	0.5882	NA	NA	NA	NA	NA	NA	NA	NA	NA	NA	NA	NA	NA	NA	NA	NA	NA	NA	NA	NA	NA	NA	1.19	NA	NA	NA	0.6494	NA	NA	NA	NA	0.5556	NA	NA
Streptococcus acidominimus	S	1326	1.124	NA	NA	NA	NA	NA	NA	NA	NA	NA	NA	NA	NA	NA	0.2028	NA	NA	NA	NA	NA	NA	NA	NA	NA	NA	NA	NA	NA	NA	NA	NA	NA	NA	NA	NA	NA	NA	NA	NA	NA	NA	NA	NA	NA	NA	NA	NA
Streptococcus infantarius	S	102684	1	NA	NA	NA	NA	NA	NA	NA	NA	NA	NA	NA	NA	NA	NA	NA	NA	NA	NA	NA	NA	NA	NA	NA	NA	NA	NA	1	NA	NA	NA	NA	NA	NA	NA	NA	NA	NA	NA	NA	NA	NA	NA	NA	NA	NA	NA
Sulfuritalea hydrogenivorans	S	748811	0.9709	NA	NA	NA	NA	0.9709	NA	NA	NA	NA	NA	NA	NA	NA	NA	NA	NA	NA	NA	NA	NA	NA	NA	NA	NA	NA	NA	NA	NA	NA	NA	NA	NA	NA	NA	NA	NA	NA	NA	NA	NA	NA	NA	NA	NA	NA	NA
Streptococcus phage K13	S	1448274	0.9709	NA	NA	NA	NA	0.9709	NA	NA	NA	NA	NA	NA	NA	NA	NA	NA	NA	NA	NA	NA	NA	NA	NA	NA	NA	NA	NA	NA	NA	NA	NA	NA	NA	NA	NA	NA	NA	NA	NA	NA	NA	NA	NA	NA	NA	NA	NA
Streptococcus pasteurianus	S	197614	0.9524	NA	NA	0.9524	NA	NA	NA	NA	NA	NA	NA	NA	NA	NA	NA	NA	NA	NA	NA	NA	NA	NA	NA	NA	NA	NA	NA	NA	NA	NA	NA	NA	NA	NA	NA	NA	NA	NA	NA	NA	NA	NA	NA	NA	NA	NA	NA
Streptococcus sp. Z15	S	2173853	0.8929	NA	NA	NA	NA	NA	NA	NA	NA	NA	0.8929	NA	NA	NA	NA	NA	NA	NA	NA	NA	NA	NA	NA	NA	NA	NA	NA	NA	NA	NA	NA	NA	NA	NA	NA	NA	NA	NA	NA	NA	NA	NA	NA	NA	NA	NA	NA
Lachnospiraceae bacterium oral taxon 500	S	712991	0.8772	NA	NA	NA	NA	NA	NA	NA	NA	NA	NA	NA	NA	NA	NA	NA	NA	NA	NA	NA	NA	NA	NA	NA	NA	NA	NA	NA	NA	NA	NA	NA	NA	NA	NA	NA	NA	NA	NA	NA	NA	NA	NA	NA	NA	NA	NA
Streptococcus parauberis	S	1348	0.8403	NA	NA	NA	NA	NA	NA	NA	NA	NA	NA	NA	NA	NA	0.2028	NA	NA	NA	NA	NA	NA	NA	NA	NA	NA	NA	NA	NA	NA	NA	NA	NA	NA	NA	NA	NA	NA	NA	NA	NA	NA	NA	NA	NA	NA	NA	NA
Treponema denticola	S	158	0.8197	NA	NA	NA	NA	NA	NA	NA	NA	NA	NA	NA	NA	NA	NA	NA	NA	NA	NA	NA	NA	NA	NA	0.8197	NA	NA	NA	NA	NA	NA	NA	NA	NA	NA	NA	NA	NA	NA	NA	NA	NA	NA	NA	NA	NA	NA	NA
Neisseria gonorrhoeae	S	485	0.8065	NA	NA	NA	NA	NA	NA	NA	NA	NA	NA	NA	NA	NA	NA	0.8065	NA	NA	NA	NA	NA	NA	NA	NA	NA	NA	NA	NA	NA	NA	NA	NA	NA	NA	NA	NA	NA	NA	NA	NA	NA	NA	NA	NA	NA	NA	NA
Streptococcus phage IC1	S	1448276	0.8065	NA	NA	NA	NA	NA	NA	NA	NA	NA	NA	NA	NA	NA	NA	0.8065	NA	NA	NA	NA	NA	NA	NA	NA	NA	NA	NA	NA	NA	NA	NA	NA	NA	NA	NA	NA	NA	NA	NA	NA	NA	NA	NA	NA	NA	NA	NA
Streptococcus phage SM1	S	157924	0.8065	NA	NA	NA	NA	NA	NA	NA	NA	NA	NA	NA	NA	NA	NA	0.8065	NA	NA	NA	NA	NA	NA	0.6211	NA	NA	NA	NA	NA	NA	NA	NA	NA	NA	NA	NA	NA	NA	NA	NA	0.6494	NA	NA	NA	NA	NA	NA	NA
Streptococcus ruminantium	S	1917441	0.7634	NA	NA	NA	NA	NA	NA	NA	NA	NA	NA	NA	NA	NA	NA	NA	NA	NA	NA	NA	NA	NA	NA	NA	NA	NA	NA	NA	NA	NA	NA	NA	NA	NA	NA	NA	NA	NA	NA	NA	NA	NA	NA	NA	NA	NA	NA
Streptococcus respiraculi	S	2021971	0.7299	NA	NA	NA	NA	NA	NA	NA	NA	NA	NA	0.7299	NA	NA	NA	NA	NA	NA	NA	NA	NA	NA	NA	NA	NA	NA	NA	NA	NA	NA	NA	NA	NA	NA	NA	NA	NA	NA	NA	NA	NA	NA	NA	NA	NA	NA	NA
Hungateiclostridium saccincola	S	1677857	0.7299	NA	NA	NA	NA	NA	NA	NA	NA	NA	NA	0.7299	NA	NA	NA	NA	NA	NA	NA	NA	NA	NA	NA	NA	NA	NA	NA	NA	NA	NA	NA	NA	NA	NA	NA	NA	NA	NA	NA	NA	NA	NA	NA	NA	NA	NA	NA
Neisseria lactamica	S	486	0.7246	NA	NA	NA	NA	NA	NA	NA	NA	NA	NA	NA	NA	0.7246	NA	NA	NA	NA	NA	NA	NA	NA	NA	NA	NA	NA	NA	NA	NA	NA	NA	NA	NA	NA	NA	NA	NA	NA	NA	NA	NA	NA	NA	NA	NA	NA	NA
Streptococcus phage phiARI0462	S	1701826	0.7246	NA	NA	NA	NA	NA	NA	NA	NA	NA	NA	NA	NA	0.7246	NA	NA	NA	NA	NA	NA	NA	NA	NA	NA	NA	NA	NA	NA	NA	NA	NA	NA	NA	NA	NA	NA	NA	NA	NA	NA	NA	NA	NA	NA	NA	NA	NA
Streptococcus phage phiARI0460-1	S	1701824	0.7246	NA	NA	NA	NA	NA	NA	NA	NA	NA	NA	NA	NA	0.7246	NA	NA	NA	NA	NA	NA	NA	NA	NA	NA	NA	NA	NA	NA	NA	NA	NA	NA	NA	NA	NA	NA	NA	NA	NA	NA	NA	NA	NA	NA	NA	NA	NA
Streptococcus phage A25	S	1701850	0.6711	NA	NA	NA	NA	NA	NA	NA	NA	NA	NA	NA	NA	NA	NA	NA	NA	NA	NA	NA	NA	NA	NA	NA	NA	NA	NA	NA	NA	NA	NA	NA	NA	NA	NA	NA	NA	NA	NA	NA	NA	NA	NA	NA	NA	NA	NA
Filifactor alocis	S	143361	0.6494	NA	NA	NA	NA	NA	NA	NA	NA	NA	NA	NA	NA	NA	NA	NA	NA	NA	NA	NA	NA	NA	NA	NA	NA	NA	NA	NA	NA	NA	NA	NA	NA	NA	NA	NA	NA	NA	NA	0.6494	NA	NA	NA	NA	NA	NA	NA
Pseudoalteromonas sp. 13-15	S	1761891	0.6211	NA	NA	NA	NA	NA	NA	NA	NA	NA	NA	NA	NA	NA	NA	NA	NA	NA	NA	NA	NA	NA	0.6211	NA	NA	NA	NA	NA	NA	NA	NA	NA	NA	NA	NA	NA	NA	NA	NA	NA	NA	NA	NA	NA	NA	NA	NA
Lachnospiraceae bacterium Choco86	S	2109690	0.6061	NA	NA	NA	NA	NA	NA	NA	NA	NA	NA	NA	NA	NA	NA	NA	NA	NA	NA	NA	NA	NA	NA	NA	NA	NA	NA	NA	NA	NA	NA	NA	NA	NA	NA	NA	NA	NA	NA	NA	NA	NA	NA	NA	NA	NA	NA
Streptococcus gallolyticus	S	315405	0.5882	NA	NA	NA	NA	NA	NA	NA	NA	NA	NA	NA	0.5882	NA	NA	NA	NA	NA	NA	NA	NA	NA	NA	NA	NA	NA	NA	NA	NA	NA	NA	NA	NA	NA	NA	NA	NA	NA	NA	NA	NA	NA	NA	NA	NA	NA	NA
Candidatus Fonsibacter ubiquis	S	1925548	0.5882	NA	NA	NA	NA	NA	NA	NA	NA	NA	NA	NA	0.5882	NA	NA	NA	NA	NA	NA	NA	NA	NA	NA	NA	NA	NA	NA	NA	NA	NA	NA	NA	NA	NA	NA	NA	NA	NA	NA	NA	NA	NA	NA	NA	NA	NA	NA
Streptococcus equinus	S	1335	0.5814	NA	NA	NA	NA	NA	NA	NA	NA	NA	NA	NA	NA	NA	NA	NA	NA	NA	NA	NA	NA	NA	NA	NA	NA	NA	NA	NA	NA	NA	NA	NA	NA	NA	NA	NA	NA	NA	NA	NA	NA	NA	NA	NA	NA	NA	NA
Neisseria meningitidis	S	487	0.4854	NA	NA	NA	NA	NA	NA	NA	NA	NA	NA	NA	NA	NA	NA	NA	NA	NA	NA	NA	NA	NA	NA	NA	NA	NA	NA	NA	NA	NA	NA	NA	NA	NA	NA	NA	NA	NA	NA	NA	NA	NA	NA	NA	NA	NA	NA
Streptococcus phage phiARI0468-1	S	1701827	0.4115	NA	NA	NA	NA	NA	NA	NA	NA	NA	NA	NA	NA	NA	NA	NA	NA	NA	NA	NA	NA	NA	NA	NA	NA	NA	NA	NA	NA	NA	NA	NA	NA	NA	NA	NA	NA	NA	NA	NA	NA	NA	NA	NA	NA	NA	NA
Streptococcus macedonicus	S	59310	0.4057	NA	NA	NA	NA	NA	NA	NA	NA	NA	NA	NA	NA	NA	0.4057	NA	NA	NA	NA	NA	NA	NA	NA	NA	NA	NA	NA	NA	NA	NA	NA	NA	NA	NA	NA	NA	NA	NA	NA	NA	NA	NA	NA	NA	NA	NA	NA
Streptococcus phage phiARI0468-4	S	1701830	0.3953	NA	NA	NA	NA	NA	NA	NA	NA	NA	NA	NA	NA	NA	NA	NA	NA	NA	NA	NA	NA	NA	NA	NA	NA	NA	NA	NA	NA	NA	NA	NA	NA	NA	NA	NA	NA	NA	NA	NA	NA	NA	NA	NA	NA	NA	NA
Streptococcus phage phiARI0131-2	S	1701814	0.3953	NA	NA	NA	NA	NA	NA	NA	NA	NA	NA	NA	NA	NA	NA	NA	NA	NA	NA	NA	NA	NA	NA	NA	NA	NA	NA	NA	NA	NA	NA	NA	NA	NA	NA	NA	NA	NA	NA	NA	NA	NA	NA	NA	NA	NA	NA
Lactobacillus agilis	S	1601	0.3817	NA	NA	NA	NA	NA	NA	NA	NA	NA	NA	NA	NA	NA	NA	NA	NA	NA	NA	NA	NA	NA	NA	NA	NA	NA	NA	NA	NA	NA	NA	NA	NA	NA	NA	NA	NA	NA	NA	NA	NA	NA	NA	NA	NA	NA	NA
Streptococcus phage phiARI0004	S	1701811	0.3817	NA	NA	NA	NA	NA	NA	NA	NA	NA	NA	NA	NA	NA	NA	NA	NA	NA	NA	NA	NA	NA	NA	NA	NA	NA	NA	NA	NA	NA	NA	NA	NA	NA	NA	NA	NA	NA	NA	NA	NA	NA	NA	NA	NA	NA	NA
Fusobacterium necrophorum	S	859	0.3268	NA	NA	NA	NA	NA	NA	NA	NA	NA	NA	NA	NA	NA	NA	NA	NA	NA	NA	NA	NA	NA	NA	NA	NA	NA	NA	NA	NA	NA	NA	NA	NA	NA	NA	NA	NA	NA	NA	NA	NA	NA	NA	NA	NA	NA	NA
Streptococcus phage phiARI0468-2	S	1701828	0.3268	NA	NA	NA	NA	NA	NA	NA	NA	NA	NA	NA	NA	NA	NA	NA	NA	NA	NA	NA	NA	NA	NA	NA	NA	NA	NA	NA	NA	NA	NA	NA	NA	NA	NA	NA	NA	NA	NA	NA	NA	NA	NA	NA	NA	NA	NA
Streptococcus porcinus	S	1340	0.2174	NA	NA	NA	NA	NA	NA	NA	NA	NA	NA	NA	NA	NA	NA	NA	NA	NA	NA	NA	NA	NA	NA	NA	NA	NA	NA	NA	NA	NA	NA	NA	NA	NA	NA	NA	NA	NA	NA	NA	NA	NA	NA	NA	NA	NA	NA
Mogibacterium diversum	S	114527	0.2028	NA	NA	NA	NA	NA	NA	NA	NA	NA	NA	NA	NA	NA	0.2028	NA	NA	NA	NA	NA	NA	NA	NA	NA	NA	NA	NA	NA	NA	NA	NA	NA	NA	NA	NA	NA	NA	NA	NA	NA	NA	NA	NA	NA	NA	NA	NA
[Haemophilus] ducreyi	S	730	0.2028	NA	NA	NA	NA	NA	NA	NA	NA	NA	NA	NA	NA	NA	0.2028	NA	NA	NA	NA	NA	NA	NA	NA	NA	NA	NA	NA	NA	NA	NA	NA	NA	NA	NA	NA	NA	NA	NA	NA	NA	NA	NA	NA	NA	NA	NA	NA
[truncated: 43 more columns]

## Sheet: Table S7
Table S7: MASH-based speciation for all 322 genome assemblies
Genome Name	Version	Organism Name	Organism ID	Species Name	Species ID	Genus Name	Genus ID	Reference Library	Reference ID	Matching Hashes	p-Value	Mash Distance
U134_S8	v3.0.1	Streptococcus mitis	28037	Streptococcus mitis	28037	Streptococcus	1301	Streptococcus	NZ_RJOA01000001.1	415/1000	0	0.0254028
B93_S14	v3.0.1	Streptococcus mitis	28037	Streptococcus mitis	28037	Streptococcus	1301	Streptococcus	NZ_NCVE01000029.1	307/1000	0	0.0359759
B174_S92	v3.0.1	Streptococcus mitis	28037	Streptococcus mitis	28037	Streptococcus	1301	Streptococcus	NZ_AFQT01000054.1	241/1000	0	0.0450347
P11_S4	v3.0.1	Streptococcus mitis	28037	Streptococcus mitis	28037	Streptococcus	1301	Streptococcus	NZ_NCVL01000056.1	346/1000	0	0.0316813
B95_S16	v3.0.1	Streptococcus mitis	28037	Streptococcus mitis	28037	Streptococcus	1301	Streptococcus	NZ_RJPV01000001.1	298/1000	0	0.0370638
B63_S81	v3.0.1	Streptococcus mitis	28037	Streptococcus mitis	28037	Streptococcus	1301	Streptococcus	NZ_KQ957840.1	238/1000	0	0.0455159
U8_S49	v3.0.1	Streptococcus mitis	28037	Streptococcus mitis	28037	Streptococcus	1301	Streptococcus	NZ_NCVD01000051.1	308/1000	0	0.0358575
B33_S51	v3.0.1	Streptococcus mitis	28037	Streptococcus mitis	28037	Streptococcus	1301	Streptococcus	NZ_NCVE01000029.1	305/1000	0	0.0362143
B38_S56	v3.0.1	Streptococcus mitis	28037	Streptococcus mitis	28037	Streptococcus	1301	Streptococcus	NZ_AEDU01000035.1	286/1000	0	0.0385787
B43_S61	v3.0.1	Streptococcus mitis	28037	Streptococcus mitis	28037	Streptococcus	1301	Streptococcus	NZ_NCVL01000056.1	465/1000	0	0.0216393
B85_S7	v3.0.1	Streptococcus mitis	28037	Streptococcus mitis	28037	Streptococcus	1301	Streptococcus	NZ_WIKC01000010.1	292/1000	0	0.0378117
P42_S25	v3.0.1	Streptococcus mitis	28037	Streptococcus mitis	28037	Streptococcus	1301	Streptococcus	NZ_AEDV01000108.1	252/1000	0	0.0433296
B162_S80	v3.0.1	Streptococcus mitis	28037	Streptococcus mitis	28037	Streptococcus	1301	Streptococcus	NZ_NCVE01000029.1	295/1000	0	0.0374354
B31_S49	v3.0.1	Streptococcus mitis	28037	Streptococcus mitis	28037	Streptococcus	1301	Streptococcus	NZ_JYGP01000001.1	283/1000	0	0.0389696
B168_S86	v3.0.1	Streptococcus mitis	28037	Streptococcus mitis	28037	Streptococcus	1301	Streptococcus	NZ_AYRR01000001.1	290/1000	0	0.0380652
U40_S70	v3.0.1	Streptococcus mitis	28037	Streptococcus mitis	28037	Streptococcus	1301	Streptococcus	NZ_RJOA01000001.1	304/1000	0	0.0363341
B117_S38	v3.0.1	Streptococcus mitis	28037	Streptococcus mitis	28037	Streptococcus	1301	Streptococcus	NZ_JUQO01000001.1	333/1000	0	0.0330427
B9_S31	v3.0.1	Streptococcus mitis	28037	Streptococcus mitis	28037	Streptococcus	1301	Streptococcus	NZ_KQ957840.1	273/1000	0	0.0403101
B79_S1	v3.0.1	Streptococcus mitis	28037	Streptococcus mitis	28037	Streptococcus	1301	Streptococcus	NZ_KQ957840.1	233/1000	0	0.0463343
B139_S57	v3.0.1	Streptococcus mitis	28037	Streptococcus mitis	28037	Streptococcus	1301	Streptococcus	NZ_AEDU01000035.1	280/1000	0	0.0393656
B22_S43	v3.0.1	Streptococcus mitis	28037	Streptococcus mitis	28037	Streptococcus	1301	Streptococcus	NZ_AFQT01000054.1	253/1000	0	0.043179
B163_S81	v3.0.1	Streptococcus mitis	28037	Streptococcus mitis	28037	Streptococcus	1301	Streptococcus	NZ_AFQT01000054.1	228/1000	0	0.0471738
B140_S58	v3.0.1	Streptococcus mitis	28037	Streptococcus mitis	28037	Streptococcus	1301	Streptococcus	NZ_AYRR01000001.1	280/1000	0	0.0393656
B173_S91	v3.0.1	Streptococcus mitis	28037	Streptococcus mitis	28037	Streptococcus	1301	Streptococcus	NZ_RJOC01000001.1	280/1000	0	0.0393656
B91_S12	v3.0.1	Streptococcus mitis	28037	Streptococcus mitis	28037	Streptococcus	1301	Streptococcus	NZ_KQ970261.1	317/1000	0	0.0348125
U23_S57	v3.0.1	Streptococcus mitis	28037	Streptococcus mitis	28037	Streptococcus	1301	Streptococcus	NZ_NCVJ01000021.1	415/1000	0	0.0254028
WTCHG_774611_72965368	v3.0.1	Streptococcus mitis	28037	Streptococcus mitis	28037	Streptococcus	1301	Streptococcus	NZ_RJOB01000001.1	251/1000	0	0.0434809
B146_S64	v3.0.1	Streptococcus mitis	28037	Streptococcus mitis	28037	Streptococcus	1301	Streptococcus	NZ_NCVE01000029.1	287/1000	0	0.0384495
B167_S85	v3.0.1	Streptococcus mitis	28037	Streptococcus mitis	28037	Streptococcus	1301	Streptococcus	NZ_LBMT01000001.1	273/1000	0	0.0403101
U144_S14	v3.0.1	Streptococcus mitis	28037	Streptococcus mitis	28037	Streptococcus	1301	Streptococcus	NZ_AYRR01000001.1	251/1000	0	0.0434809
U65_S81	v3.0.1	Streptococcus mitis	28037	Streptococcus mitis	28037	Streptococcus	1301	Streptococcus	NZ_NCVJ01000021.1	402/1000	0	0.0264788
B56_S74	v3.0.1	Streptococcus mitis	28037	Streptococcus mitis	28037	Streptococcus	1301	Streptococcus	NZ_JPFS01000001.1	286/1000	0	0.0385787
B166_S84	v3.0.1	Streptococcus mitis	28037	Streptococcus mitis	28037	Streptococcus	1301	Streptococcus	NZ_JPFZ01000001.1	259/1000	0	0.0422904
B165_S83	v3.0.1	Streptococcus mitis	28037	Streptococcus mitis	28037	Streptococcus	1301	Streptococcus	NZ_WIKC01000010.1	376/1000	0	0.0287714
B59_S77	v3.0.1	Streptococcus mitis	28037	Streptococcus mitis	28037	Streptococcus	1301	Streptococcus	NZ_PKIE01000001.1	338/1000	0	0.0325113
U52_S74	v3.0.1	Streptococcus mitis	28037	Streptococcus mitis	28037	Streptococcus	1301	Streptococcus	NZ_WIJP01000010.1	485/1000	0	0.0202797
B69_S87	v3.0.1	Streptococcus mitis	28037	Streptococcus mitis	28037	Streptococcus	1301	Streptococcus	NZ_WIIT01000010.1	260/1000	0	0.0421447
U14_S53	v3.0.1	Streptococcus mitis	28037	Streptococcus mitis	28037	Streptococcus	1301	Streptococcus	NZ_PKIE01000001.1	241/1000	0	0.0450347
B116_S37	v3.0.1	Streptococcus mitis	28037	Streptococcus mitis	28037	Streptococcus	1301	Streptococcus	NZ_JVYJ01000028.1	300/1000	0	0.0368186
B114_S35	v3.0.1	Streptococcus mitis	28037	Streptococcus mitis	28037	Streptococcus	1301	Streptococcus	NZ_NCVF01000026.1	298/1000	0	0.0370638
WTCHG_774611_73005372	v3.0.1	Streptococcus mitis	28037	Streptococcus mitis	28037	Streptococcus	1301	Streptococcus	NZ_AEDT01000040.1	273/1000	0	0.0403101
B55_S73	v3.0.1	Streptococcus mitis	28037	Streptococcus mitis	28037	Streptococcus	1301	Streptococcus	NZ_AYRS01000001.1	248/1000	0	0.0439391
B46_S64	v3.0.1	Streptococcus mitis	28037	Streptococcus mitis	28037	Streptococcus	1301	Streptococcus	NZ_NCVD01000051.1	284/1000	0	0.0388388
B20_S41	v3.0.1	Streptococcus mitis	28037	Streptococcus mitis	28037	Streptococcus	1301	Streptococcus	NZ_PKID01000001.1	263/1000	0	0.0417116
WTCHG_774611_73825358	v3.0.1	Streptococcus mitis	28037	Streptococcus mitis	28037	Streptococcus	1301	Streptococcus	NZ_CP028414.1	230/1000	0	0.0468354
B82_S4	v3.0.1	Streptococcus mitis	28037	Streptococcus mitis	28037	Streptococcus	1301	Streptococcus	NZ_AEDU01000035.1	304/1000	0	0.0363341
P55_S33	v3.0.1	Streptococcus mitis	28037	Streptococcus mitis	28037	Streptococcus	1301	Streptococcus	NZ_AYRS01000001.1	319/1000	0	0.0345853
U56_S76	v3.0.1	Streptococcus mitis	28037	Streptococcus mitis	28037	Streptococcus	1301	Streptococcus	NZ_ATAA01000001.1	257/1000	0	0.0425838
B54_S72	v3.0.1	Streptococcus mitis	28037	Streptococcus mitis	28037	Streptococcus	1301	Streptococcus	NZ_CP012646.1	295/1000	0	0.0374354
WTCHG_774611_72895361	v3.0.1	Streptococcus mitis	28037	Streptococcus mitis	28037	Streptococcus	1301	Streptococcus	NZ_AYRR01000001.1	255/1000	0	0.04288
B45_S63	v3.0.1	Streptococcus mitis	28037	Streptococcus mitis	28037	Streptococcus	1301	Streptococcus	NZ_CP028414.1	294/1000	0	0.0375603
B172_S90	v3.0.1	Streptococcus mitis	28037	Streptococcus mitis	28037	Streptococcus	1301	Streptococcus	NZ_NCVE01000029.1	301/1000	0	0.0366967
U143_S13	v3.0.1	Streptococcus mitis	28037	Streptococcus mitis	28037	Streptococcus	1301	Streptococcus	NZ_NCVI01000020.1	273/1000	0	0.0403101
U98_S90	v3.0.1	Streptococcus mitis	28037	Streptococcus mitis	28037	Streptococcus	1301	Streptococcus	NZ_JVYO01000022.1	249/1000	0	0.0437856
B97_S18	v3.0.1	Streptococcus mitis	28037	Streptococcus mitis	28037	Streptococcus	1301	Streptococcus	NZ_RJOG01000001.1	519/1000	0	0.0181313
B156_S74	v3.0.1	Streptococcus mitis	28037	Streptococcus mitis	28037	Streptococcus	1301	Streptococcus	NZ_JVRN01000006.1	244/1000	0	0.0445606
B30_S48	v3.0.1	Streptococcus mitis	28037	Streptococcus mitis	28037	Streptococcus	1301	Streptococcus	NZ_RJOC01000001.1	300/1000	0	0.0368186
B161_S79	v3.0.1	Streptococcus mitis	28037	Streptococcus mitis	28037	Streptococcus	1301	Streptococcus	NZ_NCVF01000026.1	315/1000	0	0.0350415
B96_S17	v3.0.1	Streptococcus mitis	28037	Streptococcus mitis	28037	Streptococcus	1301	Streptococcus	NZ_NCVM01000026.1	334/1000	0	0.0329357
B67_S85	v3.0.1	Streptococcus mitis	28037	Streptococcus mitis	28037	Streptococcus	1301	Streptococcus	NZ_KQ957840.1	550/1000	0	0.0163307
B26_S45	v3.0.1	Streptococcus mitis	28037	Streptococcus mitis	28037	Streptococcus	1301	Streptococcus	NZ_NCVM01000026.1	236/1000	0	0.0458408
B34_S52	v3.0.1	Streptococcus mitis	28037	Streptococcus mitis	28037	Streptococcus	1301	Streptococcus	NZ_WIJD01000010.1	229/1000	0	0.0470041
B159_S77	v3.0.1	Streptococcus mitis	28037	Streptococcus mitis	28037	Streptococcus	1301	Streptococcus	NZ_SPGF01000100.1	427/1000	0	0.0244475
WTCHG_774611_73775353	v3.0.1	Streptococcus mitis	28037	Streptococcus mitis	28037	Streptococcus	1301	Streptococcus	NZ_AEDT01000040.1	229/1000	0	0.0470041
B65_S83	v3.0.1	Streptococcus mitis	28037	Streptococcus mitis	28037	Streptococcus	1301	Streptococcus	NZ_AEDU01000035.1	630/1000	0	0.0122604
U164_S21	v3.0.1	Streptococcus mitis	28037	Streptococcus mitis	28037	Streptococcus	1301	Streptococcus	NZ_RJPY01000001.1	319/1000	0	0.0345853
U36_S66	v3.0.1	Streptococcus mitis	28037	Streptococcus mitis	28037	Streptococcus	1301	Streptococcus	NZ_AYRS01000001.1	288/1000	0	0.0383209
B3_S25	v3.0.1	Streptococcus mitis	28037	Streptococcus mitis	28037	Streptococcus	1301	Streptococcus	NZ_AYRS01000001.1	280/1000	0	0.0393656
B147_S65	v3.0.1	Streptococcus mitis	28037	Streptococcus mitis	28037	Streptococcus	1301	Streptococcus	NZ_AYRR01000001.1	259/1000	0	0.0422904
U165-2_S22	v3.0.1	Streptococcus mitis	28037	Streptococcus mitis	28037	Streptococcus	1301	Streptococcus	NZ_NCVE01000029.1	335/1000	0	0.032829
B119_S40	v3.0.1	Streptococcus mitis	28037	Streptococcus mitis	28037	Streptococcus	1301	Streptococcus	NZ_AYRR01000001.1	238/1000	0	0.0455159
WTCHG_774611_73095381	v3.0.1	Streptococcus mitis	28037	Streptococcus mitis	28037	Streptococcus	1301	Streptococcus	NZ_AEDT01000040.1	272/1000	0	0.0404475
U114_S96	v3.0.1	Streptococcus mitis	28037	Streptococcus mitis	28037	Streptococcus	1301	Streptococcus	NZ_CP028414.1	302/1000	0	0.0365754
U39_S69	v3.0.1	Streptococcus mitis	28037	Streptococcus mitis	28037	Streptococcus	1301	Streptococcus	NZ_JVYJ01000028.1	289/1000	0	0.0381928
B153_S71	v3.0.1	Streptococcus mitis	28037	Streptococcus mitis	28037	Streptococcus	1301	Streptococcus	NZ_JVJJ01000003.1	366/1000	0	0.0297077
B125_S45	v3.0.1	Streptococcus mitis	28037	Streptococcus mitis	28037	Streptococcus	1301	Streptococcus	NZ_NCVM01000026.1	641/1000	0	0.0117564
U131_S7	v3.0.1	Streptococcus mitis	28037	Streptococcus mitis	28037	Streptococcus	1301	Streptococcus	NZ_PKIE01000001.1	310/1000	0	0.035622
B14_S36	v3.0.1	Streptococcus mitis	28037	Streptococcus mitis	28037	Streptococcus	1301	Streptococcus	NZ_RJOC01000001.1	279/1000	0	0.0394988
U135_S9	v3.0.1	Streptococcus mitis	28037	Streptococcus mitis	28037	Streptococcus	1301	Streptococcus	NZ_RJOA01000001.1	414/1000	0	0.025484
B12_S34	v3.0.1	Streptococcus mitis	28037	Streptococcus mitis	28037	Streptococcus	1301	Streptococcus	NZ_AYRS01000001.1	338/1000	0	0.0325113
U13_S52	v3.0.1	Streptococcus mitis	28037	Streptococcus mitis	28037	Streptococcus	1301	Streptococcus	NZ_NCVD01000051.1	304/1000	0	0.0363341
B124_S44	v3.0.1	Streptococcus mitis	28037	Streptococcus mitis	28037	Streptococcus	1301	Streptococcus	NZ_LBMT01000001.1	283/1000	0	0.0389696
U16_S55	v3.0.1	Streptococcus mitis	28037	Streptococcus mitis	28037	Streptococcus	1301	Streptococcus	NZ_NCVD01000051.1	309/1000	0	0.0357395
P21_S10	v3.0.1	Streptococcus mitis	28037	Streptococcus mitis	28037	Streptococcus	1301	Streptococcus	NZ_AFQT01000054.1	236/1000	0	0.0458408
B122_S43	v3.0.1	Streptococcus mitis	28037	Streptococcus mitis	28037	Streptococcus	1301	Streptococcus	NZ_AYRS01000001.1	376/1000	0	0.0287714
B61_S79	v3.0.1	Streptococcus mitis	28037	Streptococcus mitis	28037	Streptococcus	1301	Streptococcus	NZ_JPFS01000001.1	255/1000	0	0.04288
B13_S35	v3.0.1	Streptococcus mitis	28037	Streptococcus mitis	28037	Streptococcus	1301	Streptococcus	NZ_JVYJ01000028.1	325/1000	0	0.0339141
B37_S55	v3.0.1	Streptococcus mitis	28037	Streptococcus mitis	28037	Streptococcus	1301	Streptococcus	NZ_WIKA01000010.1	386/1000	0	0.0278663
B134_S53	v3.0.1	Streptococcus mitis	28037	Streptococcus mitis	28037	Streptococcus	1301	Streptococcus	NZ_WIKC01000010.1	273/1000	0	0.0403101
U117_S1	v3.0.1	Streptococcus mitis	28037	Streptococcus mitis	28037	Streptococcus	1301	Streptococcus	NZ_LROV01000001.1	245/1000	0	0.0444041
B60_S78	v3.0.1	Streptococcus mitis	28037	Streptococcus mitis	28037	Streptococcus	1301	Streptococcus	NZ_CP046335.1	365/1000	0	0.0298031
B42_S60	v3.0.1	Streptococcus mitis	28037	Streptococcus mitis	28037	Streptococcus	1301	Streptococcus	NZ_WIKC01000010.1	296/1000	0	0.037311
B99_S20	v3.0.1	Streptococcus mitis	28037	Streptococcus mitis	28037	Streptococcus	1301	Streptococcus	NZ_AYRR01000001.1	268/1000	0	0.041003
B157_S75	v3.0.1	Streptococcus mitis	28037	Streptococcus mitis	28037	Streptococcus	1301	Streptococcus	NZ_NCVG01000023.1	256/1000	0	0.0427316
P60_S36	v3.0.1	Streptococcus mitis	28037	Streptococcus mitis	28037	Streptococcus	1301	Streptococcus	NZ_RJOC01000001.1	444/1000	0	0.0231524
B128_S47	v3.0.1	Streptococcus mitis	28037	Streptococcus mitis	28037	Streptococcus	1301	Streptococcus	NZ_WIJJ01000010.1	307/1000	0	0.0359759
B50_S68	v3.0.1	Streptococcus mitis	28037	Streptococcus mitis	28037	Streptococcus	1301	Streptococcus	NZ_NCVE01000029.1	285/1000	0	0.0387085
B76_S94	v3.0.1	Streptococcus mitis	28037	Streptococcus mitis	28037	Streptococcus	1301	Streptococcus	NZ_AFQT01000054.1	246/1000	0	0.0442483
WTCHG_774611_73075379	v3.0.1	Streptococcus mitis	28037	Streptococcus mitis	28037	Streptococcus	1301	Streptococcus	NZ_NCVE01000029.1	320/1000	0	0.0344723
B21_S42	v3.0.1	Streptococcus mitis	28037	Streptococcus mitis	28037	Streptococcus	1301	Streptococcus	NZ_RJOC01000001.1	370/1000	0	0.0293293
U67_S83	v3.0.1	Streptococcus mitis	28037	Streptococcus mitis	28037	Streptococcus	1301	Streptococcus	NZ_JVRN01000006.1	310/1000	0	0.035622
U99_S91	v3.0.1	Streptococcus mitis	28037	Streptococcus mitis	28037	Streptococcus	1301	Streptococcus	NZ_JVYO01000022.1	250/1000	0	0.0436329
B158_S76	v3.0.1	Streptococcus mitis	28037	Streptococcus mitis	28037	Streptococcus	1301	Streptococcus	NZ_KQ970285.1	250/1000	0	0.0436329
B137_S55	v3.0.1	Streptococcus mitis	28037	Streptococcus mitis	28037	Streptococcus	1301	Streptococcus	NZ_NCVM01000026.1	261/1000	0	0.0419997
B155_S73	v3.0.1	Streptococcus mitis	28037	Streptococcus mitis	28037	Streptococcus	1301	Streptococcus	NZ_PKIE01000001.1	323/1000	0	0.0341361
B73_S91	v3.0.1	Streptococcus mitis	28037	Streptococcus mitis	28037	Streptococcus	1301	Streptococcus	NZ_NCVF01000026.1	306/1000	0	0.0360949
B113_S34	v3.0.1	Streptococcus mitis	28037	Streptococcus mitis	28037	Streptococcus	1301	Streptococcus	NZ_AYRS01000001.1	314/1000	0	0.0351567
B77_S95	v3.0.1	Streptococcus mitis	28037	Streptococcus mitis	28037	Streptococcus	1301	Streptococcus	NZ_WIIT01000010.1	356/1000	0	0.030677
U15_S54	v3.0.1	Streptococcus mitis	28037	Streptococcus mitis	28037	Streptococcus	1301	Streptococcus	NZ_PKIE01000001.1	237/1000	0	0.045678
U12_S51	v3.0.1	Streptococcus mitis	28037	Streptococcus mitis	28037	Streptococcus	1301	Streptococcus	NZ_NCVD01000051.1	308/1000	0	0.0358575
B169_S87	v3.0.1	Streptococcus mitis	28037	Streptococcus mitis	28037	Streptococcus	1301	Streptococcus	NZ_AEDU01000035.1	308/1000	0	0.0358575
U35_S65	v3.0.1	Streptococcus mitis	28037	Streptococcus mitis	28037	Streptococcus	1301	Streptococcus	NZ_AJJL01000001.1	235/1000	0	0.0460045
U105_S94	v3.0.1	Streptococcus mitis	28037	Streptococcus mitis	28037	Streptococcus	1301	Streptococcus	NZ_NCVE01000029.1	317/1000	0	0.0348125
B151_S69	v3.0.1	Streptococcus mitis	28037	Streptococcus mitis	28037	Streptococcus	1301	Streptococcus	NZ_RJOC01000001.1	308/1000	0	0.0358575
U48_S72	v3.0.1	Streptococcus mitis	28037	Streptococcus mitis	28037	Streptococcus	1301	Streptococcus	NZ_WIJP01000010.1	483/1000	0	0.0204123
B4_S26	v3.0.1	Streptococcus mitis	28037	Streptococcus mitis	28037	Streptococcus	1301	Streptococcus	NZ_AYRS01000001.1	281/1000	0	0.0392331
B176_S94	v3.0.1	Streptococcus mitis	28037	Streptococcus mitis	28037	Streptococcus	1301	Streptococcus	NZ_NCVE01000029.1	313/1000	0	0.0352724
U10_S50	v3.0.1	Streptococcus mitis	28037	Streptococcus mitis	28037	Streptococcus	1301	Streptococcus	NZ_JWFA01000017.1	287/1000	0	0.0384495
U123_S3	v3.0.1	Streptococcus mitis	28037	Streptococcus mitis	28037	Streptococcus	1301	Streptococcus	NZ_CP028414.1	242/1000	0	0.0448759
B170_S88	v3.0.1	Streptococcus mitis	28037	Streptococcus mitis	28037	Streptococcus	1301	Streptococcus	NZ_WIKA01000010.1	239/1000	0	0.0453547
U109_S95	v3.0.1	Streptococcus mitis	28037	Streptococcus mitis	28037	Streptococcus	1301	Streptococcus	NZ_WIIV01000010.1	242/1000	0	0.0448759
B52_S70	v3.0.1	Streptococcus mitis	28037	Streptococcus mitis	28037	Streptococcus	1301	Streptococcus	NZ_RJNH01000001.1	366/1000	0	0.0297077
B57_S75	v3.0.1	Streptococcus mitis	28037	Streptococcus mitis	28037	Streptococcus	1301	Streptococcus	NZ_JVRN01000006.1	331/1000	0	0.0332581
U92_S86	v3.0.1	Streptococcus mitis	28037	Streptococcus mitis	28037	Streptococcus	1301	Streptococcus	NZ_LROV01000001.1	357/1000	0	0.0305785
B47_S65	v3.0.1	Streptococcus mitis	28037	Streptococcus mitis	28037	Streptococcus	1301	Streptococcus	NZ_MUYO01000001.1	356/1000	0	0.030677
B129_S48	v3.0.1	Streptococcus mitis	28037	Streptococcus mitis	28037	Streptococcus	1301	Streptococcus	NZ_NCVE01000029.1	324/1000	0	0.0340249
U104_S93	v3.0.1	Streptococcus mitis	28037	Streptococcus mitis	28037	Streptococcus	1301	Streptococcus	NZ_NCVE01000029.1	319/1000	0	0.0345853
WTCHG_774611_73015373	v3.0.1	Streptococcus mitis	28037	Streptococcus mitis	28037	Streptococcus	1301	Streptococcus	NZ_AYRR01000001.1	253/1000	0	0.043179
B5_S27	v3.0.1	Streptococcus mitis	28037	Streptococcus mitis	28037	Streptococcus	1301	Streptococcus	NZ_NCVM01000026.1	259/1000	0	0.0422904
U57_S77	v3.0.1	Streptococcus mitis	28037	Streptococcus mitis	28037	Streptococcus	1301	Streptococcus	NZ_ATAA01000001.1	258/1000	0	0.0424367
U61_S78	v3.0.1	Streptococcus mitis	28037	Streptococcus mitis	28037	Streptococcus	1301	Streptococcus	NZ_AYRR01000001.1	286/1000	0	0.0385787
P59_S35	v3.0.1	Streptococcus mitis	28037	Streptococcus mitis	28037	Streptococcus	1301	Streptococcus	NZ_CP012646.1	291/1000	0	0.0379382
B133-2_S52	v3.0.1	Streptococcus mitis	28037	Streptococcus mitis	28037	Streptococcus	1301	Streptococcus	NZ_NCVE01000029.1	273/1000	0	0.0403101
B88_S10	v3.0.1	Streptococcus mitis	28037	Streptococcus mitis	28037	Streptococcus	1301	Streptococcus	NZ_JUQO01000001.1	240/1000	0	0.0451943
B126_S46	v3.0.1	Streptococcus mitis	28037	Streptococcus mitis	28037	Streptococcus	1301	Streptococcus	NZ_AYRS01000001.1	314/1000	0	0.0351567
B19_S40	v3.0.1	Streptococcus mitis	28037	Streptococcus mitis	28037	Streptococcus	1301	Streptococcus	NZ_AYRR01000001.1	251/1000	0	0.0434809
B74_S92	v3.0.1	Streptococcus mitis	28037	Streptococcus mitis	28037	Streptococcus	1301	Streptococcus	NZ_JVRN01000006.1	248/1000	0	0.0439391
B121_S42	v3.0.1	Streptococcus mitis	28037	Streptococcus mitis	28037	Streptococcus	1301	Streptococcus	NZ_WIIT01000010.1	257/1000	0	0.0425838
B89L_S11	v3.0.1	Streptococcus mitis	28037	Streptococcus mitis	28037	Streptococcus	1301	Streptococcus	NZ_RJOC01000001.1	364/1000	0	0.0298988
B148_S66	v3.0.1	Streptococcus mitis	28037	Streptococcus mitis	28037	Streptococcus	1301	Streptococcus	NZ_KQ957840.1	250/1000	0	0.0436329
U24_S58	v3.0.1	Streptococcus mitis	28037	Streptococcus mitis	28037	Streptococcus	1301	Streptococcus	NZ_NCVJ01000021.1	406/1000	0	0.026143
U28_S60	v3.0.1	Streptococcus mitis	28037	Streptococcus mitis	28037	Streptococcus	1301	Streptococcus	NZ_NCVJ01000021.1	392/1000	0	0.0273375
P164_S40	v3.0.1	Streptococcus mitis	28037	Streptococcus mitis	28037	Streptococcus	1301	Streptococcus	NZ_AEDU01000035.1	243/1000	0	0.0447178
U122_S2	v3.0.1	Streptococcus mitis	28037	Streptococcus mitis	28037	Streptococcus	1301	Streptococcus	NZ_WIIT01000010.1	376/1000	0	0.0287714
B112_S33	v3.0.1	Streptococcus mitis	28037	Streptococcus mitis	28037	Streptococcus	1301	Streptococcus	NZ_KQ957840.1	273/1000	0	0.0403101
WTCHG_774611_73845360	v3.0.1	Streptococcus mitis	28037	Streptococcus mitis	28037	Streptococcus	1301	Streptococcus	NZ_AEDT01000040.1	272/1000	0	0.0404475
P28_S15	v3.0.1	Streptococcus mitis	28037	Streptococcus mitis	28037	Streptococcus	1301	Streptococcus	NZ_NCVE01000029.1	340/1000	0	0.0323015
U32_S62	v3.0.1	Streptococcus mitis	28037	Streptococcus mitis	28037	Streptococcus	1301	Streptococcus	NZ_AJJL01000001.1	235/1000	0	0.0460045
U126_S5	v3.0.1	Streptococcus mitis	28037	Streptococcus mitis	28037	Streptococcus	1301	Streptococcus	NZ_AYRR01000001.1	253/1000	0	0.043179
U25_S59	v3.0.1	Streptococcus mitis	28037	Streptococcus mitis	28037	Streptococcus	1301	Streptococcus	NZ_NCVJ01000021.1	384/1000	0	0.0280449
B44_S62	v3.0.1	Streptococcus mitis	28037	Streptococcus mitis	28037	Streptococcus	1301	Streptococcus	NZ_WIJL01000010.1	272/1000	0	0.0404475
U148_S15	v3.0.1	Streptococcus mitis	28037	Streptococcus mitis	28037	Streptococcus	1301	Streptococcus	NZ_RJOA01000001.1	412/1000	0	0.0256472
U63_S79	v3.0.1	Streptococcus mitis	28037	Streptococcus mitis	28037	Streptococcus	1301	Streptococcus	NZ_ATAA01000001.1	260/1000	0	0.0421447
B15_S37	v3.0.1	Streptococcus mitis	28037	Streptococcus mitis	28037	Streptococcus	1301	Streptococcus	NZ_VTQF01000017.1	286/1000	0	0.0385787
U54_S75	v3.0.1	Streptococcus mitis	28037	Streptococcus mitis	28037	Streptococcus	1301	Streptococcus	NZ_JVYJ01000028.1	342/1000	0	0.0320933
B132_S51	v3.0.1	Streptococcus mitis	28037	Streptococcus mitis	28037	Streptococcus	1301	Streptococcus	NZ_LBMT01000001.1	248/1000	0	0.0439391
B49_S67	v3.0.1	Streptococcus mitis	28037	Streptococcus mitis	28037	Streptococcus	1301	Streptococcus	NZ_MUYO01000001.1	314/1000	0	0.0351567
B1_S23	v3.0.1	Streptococcus mitis	28037	Streptococcus mitis	28037	Streptococcus	1301	Streptococcus	NZ_JPFZ01000001.1	242/1000	0	0.0448759
B78_S96	v3.0.1	Streptococcus mitis	28037	Streptococcus mitis	28037	Streptococcus	1301	Streptococcus	NZ_JPFV01000001.1	221/1000	0	0.0483865
GCF_009496395.1_ASM949639v1	v3.0.1	Streptococcus mitis	28037	Streptococcus mitis	28037	Streptococcus	1301	Streptococcus	NZ_WIJY01000010.1	1000/1000	0	0
S1091B24C4	v3.0.1	Streptococcus mitis	28037	Streptococcus mitis	28037	Streptococcus	1301	Streptococcus	NZ_UHFS01000003.1	237/1000	0	0.045678
GCF_001070205.1_ASM107020v1	v3.0.1	Streptococcus mitis	28037	Streptococcus mitis	28037	Streptococcus	1301	Streptococcus	NZ_JWCV01000001.1	1000/1000	0	0
GCF_002014755.1_ASM201475v1	v3.0.1	Streptococcus mitis	28037	Streptococcus mitis	28037	Streptococcus	1301	Streptococcus	NZ_MUYN01000001.1	1000/1000	0	0
13P_S6	v3.0.1	Streptococcus mitis	28037	Streptococcus mitis	28037	Streptococcus	1301	Streptococcus	NZ_AYRS01000001.1	290/1000	0	0.0380652
22P_S11	v3.0.1	Streptococcus mitis	28037	Streptococcus mitis	28037	Streptococcus	1301	Streptococcus	NZ_RJOC01000001.1	344/1000	0	0.0318865
B1015G24C3	v3.0.1	Streptococcus mitis	28037	Streptococcus mitis	28037	Streptococcus	1301	Streptococcus	NZ_AYRR01000001.1	233/1000	0	0.0463343
S1071G24C5	v3.0.1	Unidentified	32644	Unidentified	32644	Unclassified	9999999	None	None found	0/1000	0	1
GCF_002860825.1_ASM286082v1	v3.0.1	Streptococcus mitis	28037	Streptococcus mitis	28037	Streptococcus	1301	Streptococcus	NZ_PKID01000001.1	1000/1000	0	0
GCF_009496035.1_ASM949603v1	v3.0.1	Streptococcus mitis	28037	Streptococcus mitis	28037	Streptococcus	1301	Streptococcus	NZ_WIJJ01000010.1	1000/1000	0	0
GCF_000960065.1_ASM96006v1	v3.0.1	Streptococcus mitis	28037	Streptococcus mitis	28037	Streptococcus	1301	Streptococcus	NZ_JYGS01000001.1	1000/1000	0	0
12P_S5	v3.0.1	Streptococcus mitis	28037	Streptococcus mitis	28037	Streptococcus	1301	Streptococcus	NZ_MUXS01000001.1	381/1000	0	0.0283151
GCF_009496825.1_ASM949682v1	v3.0.1	Streptococcus mitis	28037	Streptococcus mitis	28037	Streptococcus	1301	Streptococcus	NZ_WIJA01000099.1	1000/1000	0	0
3P_S2	v3.0.1	Streptococcus mitis	28037	Streptococcus mitis	28037	Streptococcus	1301	Streptococcus	NZ_PKIE01000001.1	358/1000	0	0.0304804
GCF_003942885.1_ASM394288v1	v3.0.1	Streptococcus mitis	28037	Streptococcus mitis	28037	Streptococcus	1301	Streptococcus	NZ_RJOC01000001.1	1000/1000	0	0
38P_S23	v3.0.1	Streptococcus mitis	28037	Streptococcus mitis	28037	Streptococcus	1301	Streptococcus	NZ_UHFS01000003.1	290/1000	0	0.0380652
GCF_000724165.1_ASM72416v1	v3.0.1	Streptococcus mitis	28037	Streptococcus mitis	28037	Streptococcus	1301	Streptococcus	NZ_JPGW01000001.1	1000/1000	0	0
GCF_009495705.1_ASM949570v1	v3.0.1	Streptococcus mitis	28037	Streptococcus mitis	28037	Streptococcus	1301	Streptococcus	NZ_WIKA01000010.1	1000/1000	0	0
GCF_000430365.1_Smit.str29_42_v1.0	v3.0.1	Streptococcus mitis	28037	Streptococcus mitis	28037	Streptococcus	1301	Streptococcus	NZ_JPGW01000001.1	339/1000	0	0.0324062
GCF_000722705.1_ASM72270v1	v3.0.1	Streptococcus mitis	28037	Streptococcus mitis	28037	Streptococcus	1301	Streptococcus	NZ_JPFW01000001.1	1000/1000	0	0
S1092G24C3	v3.0.1	Streptococcus mitis	28037	Streptococcus mitis	28037	Streptococcus	1301	Streptococcus	NZ_WIJB01000010.1	231/1000	0	0.0466675
GCF_000148545.1_ASM14854v1	v3.0.1	Streptococcus mitis	28037	Streptococcus mitis	28037	Streptococcus	1301	Streptococcus	NZ_AEDV01000108.1	1000/1000	0	0
S1092G24C4	v3.0.1	Unidentified	32644	Unidentified	32644	Unclassified	9999999	None	None found	0/1000	0	1
GCF_003942965.1_ASM394296v1	v3.0.1	Streptococcus mitis	28037	Streptococcus mitis	28037	Streptococcus	1301	Streptococcus	NZ_RJOG01000001.1	1000/1000	0	0
GCF_002096755.1_ASM209675v1	v3.0.1	Streptococcus mitis	28037	Streptococcus mitis	28037	Streptococcus	1301	Streptococcus	NZ_NCVF01000026.1	1000/1000	0	0
MSCx	v3.0.1	Streptococcus mitis	28037	Streptococcus mitis	28037	Streptococcus	1301	Streptococcus	NZ_NCVM01000026.1	239/1000	0	0.0453547
GCF_002096895.1_ASM209689v1	v3.0.1	Streptococcus mitis	28037	Streptococcus mitis	28037	Streptococcus	1301	Streptococcus	NZ_NCVI01000020.1	1000/1000	0	0
GCF_009496805.1_ASM949680v1	v3.0.1	Streptococcus mitis	28037	Streptococcus mitis	28037	Streptococcus	1301	Streptococcus	NZ_WIJJ01000010.1	1000/1000	0	0
GCF_009495895.1_ASM949589v1	v3.0.1	Streptococcus mitis	28037	Streptococcus mitis	28037	Streptococcus	1301	Streptococcus	NZ_WIJJ01000010.1	1000/1000	0	0
103U_S92	v3.0.1	Streptococcus mitis	28037	Streptococcus mitis	28037	Streptococcus	1301	Streptococcus	NZ_NCVE01000029.1	318/1000	0	0.0346987
S1092G24C1	v3.0.1	Streptococcus mitis	28037	Streptococcus mitis	28037	Streptococcus	1301	Streptococcus	NZ_WIJB01000010.1	244/1000	0	0.0445606
GCF_000506725.1_Sm.str21_39_v1.0	v3.0.1	Streptococcus mitis	28037	Streptococcus mitis	28037	Streptococcus	1301	Streptococcus	NZ_AYRR01000001.1	1000/1000	0	0
62P_S38	v3.0.1	Streptococcus mitis	28037	Streptococcus mitis	28037	Streptococcus	1301	Streptococcus	NZ_WIJL01000010.1	340/1000	0	0.0323015
GCF_009496795.1_ASM949679v1	v3.0.1	Streptococcus mitis	28037	Streptococcus mitis	28037	Streptococcus	1301	Streptococcus	NZ_WIJJ01000010.1	1000/1000	0	0
GCF_009496815.1_ASM949681v1	v3.0.1	Streptococcus mitis	28037	Streptococcus mitis	28037	Streptococcus	1301	Streptococcus	NZ_WIJJ01000010.1	1000/1000	0	0
GCF_000430345.1_Smit.str18_56_v1.0	v3.0.1	Streptococcus mitis	28037	Streptococcus mitis	28037	Streptococcus	1301	Streptococcus	NZ_ATAA01000001.1	1000/1000	0	0
GCF_002096935.1_ASM209693v1	v3.0.1	Streptococcus mitis	28037	Streptococcus mitis	28037	Streptococcus	1301	Streptococcus	NZ_NCVM01000026.1	1000/1000	0	0
B1015H24C4	v3.0.1	Unidentified	32644	Unidentified	32644	Unclassified	9999999	None	None found	0/1000	0	1
S1071G24C4	v3.0.1	Unidentified	32644	Unidentified	32644	Unclassified	9999999	None	None found	0/1000	0	1
GCF_001070375.1_ASM107037v1	v3.0.1	Streptococcus mitis	28037	Streptococcus mitis	28037	Streptococcus	1301	Streptococcus	NZ_JVYJ01000028.1	1000/1000	0	0
161U_S19	v3.0.1	Streptococcus mitis	28037	Streptococcus mitis	28037	Streptococcus	1301	Streptococcus	NZ_JPGW01000001.1	287/1000	0	0.0384495
B111_S32	v3.0.1	Streptococcus mitis	28037	Streptococcus mitis	28037	Streptococcus	1301	Streptococcus	NZ_NCVM01000026.1	676/1000	0	0.0102298
GCF_000722755.1_ASM72275v1	v3.0.1	Streptococcus mitis	28037	Streptococcus mitis	28037	Streptococcus	1301	Streptococcus	NZ_JPFY01000001.1	1000/1000	0	0
S1075M24C2	v3.0.1	Unidentified	32644	Unidentified	32644	Unclassified	9999999	None	None found	0/1000	0	1
B110_S31	v3.0.1	Streptococcus mitis	28037	Streptococcus mitis	28037	Streptococcus	1301	Streptococcus	NZ_NCVD01000051.1	317/1000	0	0.0348125
GCF_009495955.1_ASM949595v1	v3.0.1	Streptococcus mitis	28037	Streptococcus mitis	28037	Streptococcus	1301	Streptococcus	NZ_WIJJ01000010.1	1000/1000	0	0
S1096G24C5	v3.0.1	Unidentified	32644	Unidentified	32644	Unclassified	9999999	None	None found	0/1000	0	1
GCF_001070035.1_ASM107003v1	v3.0.1	Streptococcus mitis	28037	Streptococcus mitis	28037	Streptococcus	1301	Streptococcus	NZ_JWFA01000017.1	1000/1000	0	0
61P_S37	v3.0.1	Streptococcus mitis	28037	Streptococcus mitis	28037	Streptococcus	1301	Streptococcus	NZ_PKIE01000001.1	342/1000	0	0.0320933
S1071G24C1	v3.0.1	Unidentified	32644	Unidentified	32644	Unclassified	9999999	None	None found	0/1000	0	1
GCF_002860865.1_ASM286086v1	v3.0.1	Streptococcus mitis	28037	Streptococcus mitis	28037	Streptococcus	1301	Streptococcus	NZ_PKIE01000001.1	1000/1000	0	0
GCF_009496435.1_ASM949643v1	v3.0.1	Streptococcus mitis	28037	Streptococcus mitis	28037	Streptococcus	1301	Streptococcus	NZ_WIJY01000010.1	1000/1000	0	0
GCF_009496185.1_ASM949618v1	v3.0.1	Streptococcus mitis	28037	Streptococcus mitis	28037	Streptococcus	1301	Streptococcus	NZ_WIJG01000100.1	1000/1000	0	0
27P_S14	v3.0.1	Streptococcus mitis	28037	Streptococcus mitis	28037	Streptococcus	1301	Streptococcus	NZ_WIIT01000010.1	396/1000	0	0.0269907
GCF_002860905.1_ASM286090v1	v3.0.1	Streptococcus mitis	28037	Streptococcus mitis	28037	Streptococcus	1301	Streptococcus	NZ_KQ957840.1	628/1000	0	0.0123533
GCF_002096835.1_ASM209683v1	v3.0.1	Streptococcus mitis	28037	Streptococcus mitis	28037	Streptococcus	1301	Streptococcus	NZ_NCVG01000023.1	1000/1000	0	0
GCF_009496165.1_ASM949616v1	v3.0.1	Streptococcus mitis	28037	Streptococcus mitis	28037	Streptococcus	1301	Streptococcus	NZ_WIJQ01000010.1	1000/1000	0	0
S1072B24C5	v3.0.1	Unidentified	32644	Unidentified	32644	Unclassified	9999999	None	None found	0/1000	0	1
128U_S6	v3.0.1	Streptococcus mitis	28037	Streptococcus mitis	28037	Streptococcus	1301	Streptococcus	NZ_WIJP01000010.1	482/1000	0	0.0204789
GCF_009496505.1_ASM949650v1	v3.0.1	Streptococcus mitis	28037	Streptococcus mitis	28037	Streptococcus	1301	Streptococcus	NZ_WIJY01000010.1	1000/1000	0	0
GCF_009496835.1_ASM949683v1	v3.0.1	Streptococcus mitis	28037	Streptococcus mitis	28037	Streptococcus	1301	Streptococcus	NZ_WIIZ01000010.1	1000/1000	0	0
GCF_000220045.1_ASM22004v2	v3.0.1	Streptococcus mitis	28037	Streptococcus mitis	28037	Streptococcus	1301	Streptococcus	NZ_AFQT01000054.1	1000/1000	0	0
NM5_2	v3.0.1	Streptococcus mitis	28037	Streptococcus mitis	28037	Streptococcus	1301	Streptococcus	NZ_JWFA01000017.1	305/1000	0	0.0362143
GCF_001588605.1_ASM158860v1	v3.0.1	Streptococcus pseudopneumoniae	257758	Streptococcus pseudopneumoniae	257758	Streptococcus	1301	Streptococcus	NZ_JVQA01000064.1	322/1000	0	0.0342477
GCF_001579045.1_ASM157904v1	v3.0.1	Streptococcus mitis	28037	Streptococcus mitis	28037	Streptococcus	1301	Streptococcus	NZ_KQ970261.1	1000/1000	0	0
7P_S3	v3.0.1	Streptococcus mitis	28037	Streptococcus mitis	28037	Streptococcus	1301	Streptococcus	NZ_WIKC01000010.1	322/1000	0	0.0342477
GCF_000257805.1_ASM25780v1	v3.0.1	Streptococcus mitis	28037	Streptococcus mitis	28037	Streptococcus	1301	Streptococcus	NZ_AICR01000001.1	1000/1000	0	0
GCF_000722835.1_ASM72283v1	v3.0.1	Streptococcus mitis	28037	Streptococcus mitis	28037	Streptococcus	1301	Streptococcus	NZ_JPFS01000001.1	1000/1000	0	0
GCF_001588625.1_ASM158862v1	v3.0.1	Streptococcus mitis	28037	Streptococcus mitis	28037	Streptococcus	1301	Streptococcus	NZ_LROT01000001.1	1000/1000	0	0
GCF_003943965.1_ASM394396v1	v3.0.1	Streptococcus mitis	28037	Streptococcus mitis	28037	Streptococcus	1301	Streptococcus	NZ_RJOA01000001.1	1000/1000	0	0
GCF_000257865.1_ASM25786v1	v3.0.1	Streptococcus mitis	28037	Streptococcus mitis	28037	Streptococcus	1301	Streptococcus	NZ_AICU01000001.1	1000/1000	0	0
GCF_002005545.1_ASM200554v1	v3.0.1	Streptococcus mitis	28037	Streptococcus mitis	28037	Streptococcus	1301	Streptococcus	NZ_LBMT01000001.1	1000/1000	0	0
B106_S27	v3.0.1	Streptococcus mitis	28037	Streptococcus mitis	28037	Streptococcus	1301	Streptococcus	NZ_AFQV01000034.1	273/1000	0	0.0403101
B10_S32	v3.0.1	Streptococcus mitis	28037	Streptococcus mitis	28037	Streptococcus	1301	Streptococcus	NZ_NCVM01000026.1	232/1000	0	0.0465005
GCF_005844455.1_ASM584445v1	v3.0.1	Streptococcus mitis	28037	Streptococcus mitis	28037	Streptococcus	1301	Streptococcus	NZ_SPGF01000100.1	1000/1000	0	0
GCF_000722685.1_ASM72268v1	v3.0.1	Streptococcus mitis	28037	Streptococcus mitis	28037	Streptococcus	1301	Streptococcus	NZ_JPFV01000001.1	1000/1000	0	0
GCF_009496735.1_ASM949673v1	v3.0.1	Streptococcus mitis	28037	Streptococcus mitis	28037	Streptococcus	1301	Streptococcus	NZ_WIJY01000010.1	1000/1000	0	0
GCF_900459425.1_42042_B02	v3.0.1	Streptococcus mitis	28037	Streptococcus mitis	28037	Streptococcus	1301	Streptococcus	NZ_CP046335.1	1000/1000	0	0
NM2_1	v3.0.1	Streptococcus mitis	28037	Streptococcus mitis	28037	Streptococcus	1301	Streptococcus	NZ_WIIT01000010.1	359/1000	0	0.0303826
GCF_002096765.1_ASM209676v1	v3.0.1	Streptococcus mitis	28037	Streptococcus mitis	28037	Streptococcus	1301	Streptococcus	NZ_NCVD01000051.1	1000/1000	0	0
GCF_009496205.1_ASM949620v1	v3.0.1	Streptococcus mitis	28037	Streptococcus mitis	28037	Streptococcus	1301	Streptococcus	NZ_WIJO01000100.1	1000/1000	0	0
1P_S1	v3.0.1	Streptococcus mitis	28037	Streptococcus mitis	28037	Streptococcus	1301	Streptococcus	NZ_NCVM01000026.1	253/1000	0	0.043179
GCF_008763935.1_FS623	v3.0.1	Streptococcus mitis	28037	Streptococcus mitis	28037	Streptococcus	1301	Streptococcus	NZ_VTQF01000017.1	1000/1000	0	0
GCF_009496355.1_ASM949635v1	v3.0.1	Streptococcus mitis	28037	Streptococcus mitis	28037	Streptococcus	1301	Streptococcus	NZ_WIJY01000010.1	1000/1000	0	0
S1071G24C2	v3.0.1	Unidentified	32644	Unidentified	32644	Unclassified	9999999	None	None found	0/1000	0	1
GCF_002096925.1_ASM209692v1	v3.0.1	Streptococcus mitis	28037	Streptococcus mitis	28037	Streptococcus	1301	Streptococcus	NZ_NCVN01000085.1	1000/1000	0	0
GCF_002871315.1_ASM287131v1	v3.0.1	Streptococcus mitis	28037	Streptococcus mitis	28037	Streptococcus	1301	Streptococcus	NZ_PKID01000001.1	997/1000	0	7.15897e-05
GCF_002014875.1_ASM201487v1	v3.0.1	Streptococcus mitis	28037	Streptococcus mitis	28037	Streptococcus	1301	Streptococcus	NZ_MUXS01000001.1	1000/1000	0	0
S1093G24C2	v3.0.1	Unidentified	32644	Unidentified	32644	Unclassified	9999999	None	None found	0/1000	0	1
GCF_002096735.1_ASM209673v1	v3.0.1	Streptococcus mitis	28037	Streptococcus mitis	28037	Streptococcus	1301	Streptococcus	NZ_NCVC01000017.1	1000/1000	0	0
50P_S29	v3.0.1	Streptococcus mitis	28037	Streptococcus mitis	28037	Streptococcus	1301	Streptococcus	NZ_NCVM01000026.1	233/1000	0	0.0463343
S1096M24C5	v3.0.1	Streptococcus mitis	28037	Streptococcus mitis	28037	Streptococcus	1301	Streptococcus	NZ_CP028414.1	296/1000	0	0.037311
S1071B24C1	v3.0.1	Unidentified	32644	Unidentified	32644	Unclassified	9999999	None	None found	0/1000	0	1
S1088M24C1	v3.0.1	Unidentified	32644	Unidentified	32644	Unclassified	9999999	None	None found	0/1000	0	1
B1015H24C1	v3.0.1	Unidentified	32644	Unidentified	32644	Unclassified	9999999	None	None found	0/1000	0	1
52P_S30	v3.0.1	Streptococcus mitis	28037	Streptococcus mitis	28037	Streptococcus	1301	Streptococcus	NZ_NCVE01000029.1	297/1000	0	0.0371871
GCF_009496905.1_ASM949690v1	v3.0.1	Streptococcus mitis	28037	Streptococcus mitis	28037	Streptococcus	1301	Streptococcus	NZ_WIJB01000010.1	1000/1000	0	0
GCF_001070705.1_ASM107070v1	v3.0.1	Streptococcus mitis	28037	Streptococcus mitis	28037	Streptococcus	1301	Streptococcus	NZ_JVRN01000006.1	1000/1000	0	0
GCF_001560895.1_ASM156089v1	v3.0.1	Streptococcus mitis	28037	Streptococcus mitis	28037	Streptococcus	1301	Streptococcus	NZ_CP014326.1	1000/1000	0	0
GCF_009496755.1_ASM949675v1	v3.0.1	Streptococcus mitis	28037	Streptococcus mitis	28037	Streptococcus	1301	Streptococcus	NZ_WIIU01000010.1	1000/1000	0	0
S1071G24C3	v3.0.1	Unidentified	32644	Unidentified	32644	Unclassified	9999999	None	None found	0/1000	0	1
GCF_000960025.1_ASM96002v1	v3.0.1	Streptococcus mitis	28037	Streptococcus mitis	28037	Streptococcus	1301	Streptococcus	NZ_JYGQ01000001.1	1000/1000	0	0
GCF_000430305.1_Smit.str17_34_v1.0	v3.0.1	Streptococcus mitis	28037	Streptococcus mitis	28037	Streptococcus	1301	Streptococcus	NZ_CP014326.1	251/1000	0	0.0434809
GCF_000960005.1_ASM96000v1	v3.0.1	Streptococcus mitis	28037	Streptococcus mitis	28037	Streptococcus	1301	Streptococcus	NZ_JYGP01000001.1	1000/1000	0	0
GCF_003943915.1_ASM394391v1	v3.0.1	Streptococcus mitis	28037	Streptococcus mitis	28037	Streptococcus	1301	Streptococcus	NZ_RJNT01000001.1	1000/1000	0	0
GCF_002096815.1_ASM209681v1	v3.0.1	Streptococcus mitis	28037	Streptococcus mitis	28037	Streptococcus	1301	Streptococcus	NZ_NCVJ01000021.1	1000/1000	0	0
NM4_2	v3.0.1	Streptococcus mitis	28037	Streptococcus mitis	28037	Streptococcus	1301	Streptococcus	NZ_WIIV01000010.1	360/1000	0	0.0302852
GCF_009496065.1_ASM949606v1	v3.0.1	Streptococcus mitis	28037	Streptococcus mitis	28037	Streptococcus	1301	Streptococcus	NZ_WIJJ01000010.1	1000/1000	0	0
S1093G24C3	v3.0.1	Streptococcus mitis	28037	Streptococcus mitis	28037	Streptococcus	1301	Streptococcus	NZ_UHFS01000003.1	229/1000	0	0.0470041
GCF_001281025.1_ASM128102v1	v3.0.1	Streptococcus mitis	28037	Streptococcus mitis	28037	Streptococcus	1301	Streptococcus	NZ_CP012646.1	1000/1000	0	0
68U_S84	v3.0.1	Streptococcus mitis	28037	Streptococcus mitis	28037	Streptococcus	1301	Streptococcus	NZ_WIJB01000010.1	294/1000	0	0.0375603
GCF_000027165.1_ASM2716v1	v3.0.1	Streptococcus mitis	28037	Streptococcus mitis	28037	Streptococcus	1301	Streptococcus	NC_013853.1	1000/1000	0	0
GCF_000722765.2_ASM72276v2	v3.0.1	Streptococcus mitis	28037	Streptococcus mitis	28037	Streptococcus	1301	Streptococcus	NZ_CP028415.1	1000/1000	0	0
B1015B24C5	v3.0.1	Streptococcus mitis	28037	Streptococcus mitis	28037	Streptococcus	1301	Streptococcus	NZ_JPFW01000001.1	237/1000	0	0.045678
GCF_009496045.1_ASM949604v1	v3.0.1	Streptococcus mitis	28037	Streptococcus mitis	28037	Streptococcus	1301	Streptococcus	NZ_WIJJ01000010.1	1000/1000	0	0
GCF_000722695.1_ASM72269v1	v3.0.1	Streptococcus mitis	28037	Streptococcus mitis	28037	Streptococcus	1301	Streptococcus	NZ_JPFU01000001.1	1000/1000	0	0
GCF_002096845.1_ASM209684v1	v3.0.1	Streptococcus mitis	28037	Streptococcus mitis	28037	Streptococcus	1301	Streptococcus	NZ_NCVK01000060.1	1000/1000	0	0
S1088B24C2	v3.0.1	Streptococcus mitis	28037	Streptococcus mitis	28037	Streptococcus	1301	Streptococcus	NZ_JPFW01000001.1	243/1000	0	0.0447178
B100_S21	v3.0.1	Streptococcus mitis	28037	Streptococcus mitis	28037	Streptococcus	1301	Streptococcus	NZ_NCVE01000029.1	332/1000	0	0.0331502
44P_S26	v3.0.1	Streptococcus mitis	28037	Streptococcus mitis	28037	Streptococcus	1301	Streptococcus	NZ_NCVM01000026.1	251/1000	0	0.0434809
S1093G24C1	v3.0.1	Streptococcus mitis	28037	Streptococcus mitis	28037	Streptococcus	1301	Streptococcus	NZ_JPFW01000001.1	237/1000	0	0.045678
S1075M24C3	v3.0.1	Unidentified	32644	Unidentified	32644	Unclassified	9999999	None	None found	0/1000	0	1
S1096M24C3	v3.0.1	Streptococcus mitis	28037	Streptococcus mitis	28037	Streptococcus	1301	Streptococcus	NZ_NCVE01000029.1	244/1000	0	0.0445606
GCF_009496385.1_ASM949638v1	v3.0.1	Streptococcus mitis	28037	Streptococcus mitis	28037	Streptococcus	1301	Streptococcus	NZ_WIJZ01000010.1	1000/1000	0	0
GCF_000722775.1_ASM72277v1	v3.0.1	Streptococcus mitis	28037	Streptococcus mitis	28037	Streptococcus	1301	Streptococcus	NZ_JPFZ01000001.1	1000/1000	0	0
S1072B24C4	v3.0.1	Unidentified	32644	Unidentified	32644	Unclassified	9999999	None	None found	0/1000	0	1
GCF_009496335.1_ASM949633v1	v3.0.1	Streptococcus mitis	28037	Streptococcus mitis	28037	Streptococcus	1301	Streptococcus	NZ_WIKD01000010.1	1000/1000	0	0
GCF_000148505.1_ASM14850v1	v3.0.1	Streptococcus mitis	28037	Streptococcus mitis	28037	Streptococcus	1301	Streptococcus	NZ_AEDT01000040.1	1000/1000	0	0
GCF_009495735.1_ASM949573v1	v3.0.1	Streptococcus mitis	28037	Streptococcus mitis	28037	Streptococcus	1301	Streptococcus	NZ_WIJY01000010.1	1000/1000	0	0
GCF_001074635.1_ASM107463v1	v3.0.1	Streptococcus mitis	28037	Streptococcus mitis	28037	Streptococcus	1301	Streptococcus	NZ_JUQO01000001.1	1000/1000	0	0
GCF_000148585.2_ASM14858v3	v3.0.1	Streptococcus mitis	28037	Streptococcus mitis	28037	Streptococcus	1301	Streptococcus	NZ_CP028414.1	1000/1000	0	0
GCF_009496075.1_ASM949607v1	v3.0.1	Streptococcus mitis	28037	Streptococcus mitis	28037	Streptococcus	1301	Streptococcus	NZ_WIJE01000010.1	1000/1000	0	0
GCF_000385815.1_ASM38581v1	v3.0.1	Streptococcus mitis	28037	Streptococcus mitis	28037	Streptococcus	1301	Streptococcus	NZ_AQTT01000001.1	1000/1000	0	0
GCF_000222785.1_ASM22278v2	v3.0.1	Streptococcus mitis	28037	Streptococcus mitis	28037	Streptococcus	1301	Streptococcus	NZ_AFUF01000054.1	1000/1000	0	0
GCF_000506765.1_Sm.str27_7_v1.0	v3.0.1	Streptococcus mitis	28037	Streptococcus mitis	28037	Streptococcus	1301	Streptococcus	NZ_AYRS01000001.1	1000/1000	0	0
GCF_001070985.1_ASM107098v1	v3.0.1	Streptococcus mitis	28037	Streptococcus mitis	28037	Streptococcus	1301	Streptococcus	NZ_JVJJ01000003.1	1000/1000	0	0
GCF_002096775.1_ASM209677v1	v3.0.1	Streptococcus mitis	28037	Streptococcus mitis	28037	Streptococcus	1301	Streptococcus	NZ_NCVE01000029.1	1000/1000	0	0
32P_S19	v3.0.1	Streptococcus mitis	28037	Streptococcus mitis	28037	Streptococcus	1301	Streptococcus	NZ_MUXS01000001.1	383/1000	0	0.0281347
125U_S4	v3.0.1	Streptococcus mitis	28037	Streptococcus mitis	28037	Streptococcus	1301	Streptococcus	NZ_RJOA01000001.1	400/1000	0	0.0266484
S1072G24C4	v3.0.1	Unidentified	32644	Unidentified	32644	Unclassified	9999999	None	None found	0/1000	0	1
S1086G24C1	v3.0.1	Unidentified	32644	Unidentified	32644	Unclassified	9999999	None	None found	0/1000	0	1
GCF_009495695.1_ASM949569v1	v3.0.1	Streptococcus mitis	28037	Streptococcus mitis	28037	Streptococcus	1301	Streptococcus	NZ_WIJV01000100.1	1000/1000	0	0
GCF_003942995.1_ASM394299v1	v3.0.1	Streptococcus mitis	28037	Streptococcus mitis	28037	Streptococcus	1301	Streptococcus	NZ_RJOH01000001.1	1000/1000	0	0
GCF_002014795.1_ASM201479v1	v3.0.1	Streptococcus mitis	28037	Streptococcus mitis	28037	Streptococcus	1301	Streptococcus	NZ_MUYO01000001.1	1000/1000	0	0
B102_S23	v3.0.1	Streptococcus mitis	28037	Streptococcus mitis	28037	Streptococcus	1301	Streptococcus	NZ_AYRR01000001.1	259/1000	0	0.0422904
GCF_009730515.1_ASM973051v1	v3.0.1	Streptococcus mitis	28037	Streptococcus mitis	28037	Streptococcus	1301	Streptococcus	NZ_CP046335.1	1000/1000	0	0
GCF_000148525.1_ASM14852v1	v3.0.1	Streptococcus mitis	28037	Streptococcus mitis	28037	Streptococcus	1301	Streptococcus	NZ_AEDU01000035.1	1000/1000	0	0
GCF_009496725.1_ASM949672v1	v3.0.1	Streptococcus mitis	28037	Streptococcus mitis	28037	Streptococcus	1301	Streptococcus	NZ_WIIS01000010.1	1000/1000	0	0
GCF_001546795.1_ASM154679v1	v3.0.1	Streptococcus mitis	28037	Streptococcus mitis	28037	Streptococcus	1301	Streptococcus	NZ_KQ957840.1	1000/1000	0	0
B1015H24C3	v3.0.1	Unidentified	32644	Unidentified	32644	Unclassified	9999999	None	None found	0/1000	0	1
GCF_000722815.1_ASM72281v1	v3.0.1	Streptococcus mitis	28037	Streptococcus mitis	28037	Streptococcus	1301	Streptococcus	NZ_JPFT01000001.1	1000/1000	0	0
GCF_009496295.1_ASM949629v1	v3.0.1	Streptococcus mitis	28037	Streptococcus mitis	28037	Streptococcus	1301	Streptococcus	NZ_WIJL01000010.1	1000/1000	0	0
GCF_009496895.1_ASM949689v1	v3.0.1	Streptococcus mitis	28037	Streptococcus mitis	28037	Streptococcus	1301	Streptococcus	NZ_WIJC01000010.1	1000/1000	0	0
GCF_000220085.1_ASM22008v2	v3.0.1	Streptococcus mitis	28037	Streptococcus mitis	28037	Streptococcus	1301	Streptococcus	NZ_AFQV01000034.1	1000/1000	0	0
S1075M24C5	v3.0.1	Unidentified	32644	Unidentified	32644	Unclassified	9999999	None	None found	0/1000	0	1
B107_S28	v3.0.1	Streptococcus mitis	28037	Streptococcus mitis	28037	Streptococcus	1301	Streptococcus	NZ_RJOG01000001.1	259/1000	0	0.0422904
GCF_005144795.1_ASM514479v1	v3.0.1	Streptococcus mitis	28037	Streptococcus mitis	28037	Streptococcus	1301	Streptococcus	NZ_SWFJ01000010.1	1000/1000	0	0
GCF_001588595.1_ASM158859v1	v3.0.1	Streptococcus pseudopneumoniae	257758	Streptococcus pseudopneumoniae	257758	Streptococcus	1301	Streptococcus	NZ_JVQA01000064.1	310/1000	0	0.035622
GCF_003942775.1_ASM394277v1	v3.0.1	Streptococcus mitis	28037	Streptococcus mitis	28037	Streptococcus	1301	Streptococcus	NZ_RJNX01000001.1	1000/1000	0	0
S1071B24C2	v3.0.1	Unidentified	32644	Unidentified	32644	Unclassified	9999999	None	None found	0/1000	0	1
GCF_000257905.1_SmitisSK579v1.0	v3.0.1	Streptococcus mitis	28037	Streptococcus mitis	28037	Streptococcus	1301	Streptococcus	NZ_AJJL01000001.1	1000/1000	0	0
14P_S7	v3.0.1	Streptococcus mitis	28037	Streptococcus mitis	28037	Streptococcus	1301	Streptococcus	NZ_PKIE01000001.1	515/1000	0	0.0183741
B105_S26	v3.0.1	Streptococcus mitis	28037	Streptococcus mitis	28037	Streptococcus	1301	Streptococcus	NZ_WIIT01000010.1	222/1000	0	0.0482105

## Sheet: Table S8
Table S8: GTDBTk speciation for all 322 genome assemblies
user_genome	classification	fastani_reference	fastani_reference_radius	fastani_taxonomy	fastani_ani	fastani_af	closest_placement_reference	closest_placement_radius	closest_placement_taxonomy	closest_placement_ani	closest_placement_af	pplacer_taxonomy	classification_method	note	other_related_references(genome_id,species_name,radius,ANI,AF)	msa_percent	translation_table	red_value	warnings
1P_S1	d__Bacteria;p__Firmicutes;c__Bacilli;o__Lactobacillales;f__Streptococcaceae;g__Streptococcus;s__	N/A	N/A	N/A	N/A	N/A	N/A	N/A	N/A	N/A	N/A	d__Bacteria;p__Firmicutes;c__Bacilli;o__Lactobacillales;f__Streptococcaceae;g__Streptococcus;s__	taxonomic classification defined by topology and ANI	classification based on placement in class-level tree	GCF_000148585.2, s__Streptococcus mitis, 95.0, 94.58, 0.89; GCF_901542415.1, s__Streptococcus mitis_BL, 95.0, 94.21, 0.92; GCF_000220045.1, s__Streptococcus mitis_AP, 95.0, 94.19, 0.92; GCF_001070815.1, s__Streptococcus pseudopneumoniae_P, 95.0, 94.12, 0.85; GCF_905187535.1, s__Streptococcus mitis_BS, 95.0, 94.06, 0.9; GCF_002096755.1, s__Streptococcus mitis_AC, 95.0, 94.06, 0.9; GCF_002096835.1,…	98.27	11	0.996949	Genome not assigned to closest species as it falls outside its pre-defined ANI radius
44P_S26	d__Bacteria;p__Firmicutes;c__Bacilli;o__Lactobacillales;f__Streptococcaceae;g__Streptococcus;s__	N/A	N/A	N/A	N/A	N/A	N/A	N/A	N/A	N/A	N/A	d__Bacteria;p__Firmicutes;c__Bacilli;o__Lactobacillales;f__Streptococcaceae;g__Streptococcus;s__	taxonomic classification defined by topology and ANI	classification based on placement in class-level tree	GCF_000148585.2, s__Streptococcus mitis, 95.0, 94.86, 0.86; GCF_001070815.1, s__Streptococcus pseudopneumoniae_P, 95.0, 94.36, 0.84; GCF_905187535.1, s__Streptococcus mitis_BS, 95.0, 94.36, 0.87; GCF_000220045.1, s__Streptococcus mitis_AP, 95.0, 94.34, 0.9; GCF_002096835.1, s__Streptococcus mitis_W, 95.0, 94.21, 0.85; GCF_001076775.1, s__Streptococcus pseudopneumoniae_G, 95.0, 94.19, 0.88; GCF_00…	98.33	11	0.996927	Genome not assigned to closest species as it falls outside its pre-defined ANI radius
50P_S29	d__Bacteria;p__Firmicutes;c__Bacilli;o__Lactobacillales;f__Streptococcaceae;g__Streptococcus;s__	N/A	N/A	N/A	N/A	N/A	GCF_901542415.1	95	d__Bacteria;p__Firmicutes;c__Bacilli;o__Lactobacillales;f__Streptococcaceae;g__Streptococcus;s__Streptococcus mitis_BL	94.14	0.92	d__Bacteria;p__Firmicutes;c__Bacilli;o__Lactobacillales;f__Streptococcaceae;g__Streptococcus;s__	taxonomic classification defined by topology and ANI	classification based on placement in class-level tree	GCF_001070815.1, s__Streptococcus pseudopneumoniae_P, 95.0, 94.58, 0.89; GCF_000220045.1, s__Streptococcus mitis_AP, 95.0, 94.57, 0.91; GCF_000148585.2, s__Streptococcus mitis, 95.0, 94.53, 0.89; GCF_905187535.1, s__Streptococcus mitis_BS, 95.0, 94.38, 0.9; GCF_002096835.1, s__Streptococcus mitis_W, 95.0, 94.2, 0.88; GCF_001076775.1, s__Streptococcus pseudopneumoniae_G, 95.0, 94.05, 0.9; GCF_0020…	98.25	11	0.997596	Genome not assigned to closest species as it falls outside its pre-defined ANI radius
B102_S23	d__Bacteria;p__Firmicutes;c__Bacilli;o__Lactobacillales;f__Streptococcaceae;g__Streptococcus;s__	N/A	N/A	N/A	N/A	N/A	N/A	N/A	N/A	N/A	N/A	d__Bacteria;p__Firmicutes;c__Bacilli;o__Lactobacillales;f__Streptococcaceae;g__Streptococcus;s__	taxonomic classification defined by topology and ANI	classification based on placement in class-level tree	GCA_018364455.1, s__Streptococcus mitis_BR, 95.0, 94.89, 0.82; GCF_002005545.1, s__Streptococcus mitis_I, 95.0, 94.79, 0.85; GCF_000722775.1, s__Streptococcus mitis_AV, 95.0, 94.75, 0.84; GCA_905369855.1, s__Streptococcus oralis_BN, 95.0, 94.71, 0.91; GCF_002860905.1, s__Streptococcus oralis_BA, 95.0, 94.69, 0.86; GCF_009496165.1, s__Streptococcus mitis_BM, 95.0, 94.63, 0.87; GCA_001914195.1, s__…	97.44	11	0.996861	Genome not assigned to closest species as it falls outside its pre-defined ANI radius
B105_S26	d__Bacteria;p__Firmicutes;c__Bacilli;o__Lactobacillales;f__Streptococcaceae;g__Streptococcus;s__	N/A	N/A	N/A	N/A	N/A	N/A	N/A	N/A	N/A	N/A	d__Bacteria;p__Firmicutes;c__Bacilli;o__Lactobacillales;f__Streptococcaceae;g__Streptococcus;s__	taxonomic classification defined by topology and ANI	classification based on placement in class-level tree	GCF_009496165.1, s__Streptococcus mitis_BM, 95.0, 94.63, 0.86; GCF_002005545.1, s__Streptococcus mitis_I, 95.0, 94.38, 0.87; GCF_002860865.1, s__Streptococcus mitis_AT, 95.0, 94.36, 0.9; GCA_018364455.1, s__Streptococcus mitis_BR, 95.0, 94.33, 0.84; GCF_000722775.1, s__Streptococcus mitis_AV, 95.0, 94.33, 0.86; GCF_002860905.1, s__Streptococcus oralis_BA, 95.0, 94.32, 0.86; GCA_001914195.1, s__St…	98.25	11	0.998285	Genome not assigned to closest species as it falls outside its pre-defined ANI radius
B10_S32	d__Bacteria;p__Firmicutes;c__Bacilli;o__Lactobacillales;f__Streptococcaceae;g__Streptococcus;s__	N/A	N/A	N/A	N/A	N/A	GCF_000722765.2	95	d__Bacteria;p__Firmicutes;c__Bacilli;o__Lactobacillales;f__Streptococcaceae;g__Streptococcus;s__Streptococcus mitis_AQ	93.7	0.89	d__Bacteria;p__Firmicutes;c__Bacilli;o__Lactobacillales;f__Streptococcaceae;g__Streptococcus;s__	taxonomic classification defined by topology and ANI	classification based on placement in class-level tree	GCF_000220045.1, s__Streptococcus mitis_AP, 95.0, 94.59, 0.92; GCF_001070815.1, s__Streptococcus pseudopneumoniae_P, 95.0, 94.57, 0.9; GCF_000148585.2, s__Streptococcus mitis, 95.0, 94.54, 0.89; GCF_905187535.1, s__Streptococcus mitis_BS, 95.0, 94.48, 0.89; GCF_002096835.1, s__Streptococcus mitis_W, 95.0, 94.39, 0.88; GCF_901542415.1, s__Streptococcus mitis_BL, 95.0, 94.17, 0.92; GCA_905221155.1,…	97.46	11	0.997546	Genome not assigned to closest species as it falls outside its pre-defined ANI radius
B119_S40	d__Bacteria;p__Firmicutes;c__Bacilli;o__Lactobacillales;f__Streptococcaceae;g__Streptococcus;s__	N/A	N/A	N/A	N/A	N/A	N/A	N/A	N/A	N/A	N/A	d__Bacteria;p__Firmicutes;c__Bacilli;o__Lactobacillales;f__Streptococcaceae;g__Streptococcus;s__	taxonomic classification defined by topology and ANI	classification based on placement in class-level tree	GCA_018364455.1, s__Streptococcus mitis_BR, 95.0, 94.59, 0.82; GCF_002005545.1, s__Streptococcus mitis_I, 95.0, 94.53, 0.87; GCF_000722775.1, s__Streptococcus mitis_AV, 95.0, 94.51, 0.88; GCF_000148525.1, s__Streptococcus mitis_H, 95.0, 94.41, 0.85; GCF_009496165.1, s__Streptococcus mitis_BM, 95.0, 94.4, 0.86; GCF_000148545.1, s__Streptococcus mitis_C, 95.0, 94.34, 0.82; GCF_002860905.1, s__Strep…	97.48	11	0.99793	Genome not assigned to closest species as it falls outside its pre-defined ANI radius
B132_S51	d__Bacteria;p__Firmicutes;c__Bacilli;o__Lactobacillales;f__Streptococcaceae;g__Streptococcus;s__	N/A	N/A	N/A	N/A	N/A	N/A	N/A	N/A	N/A	N/A	d__Bacteria;p__Firmicutes;c__Bacilli;o__Lactobacillales;f__Streptococcaceae;g__Streptococcus;s__	taxonomic classification defined by topology and ANI	classification based on placement in class-level tree	GCF_002005545.1, s__Streptococcus mitis_I, 95.0, 94.78, 0.92; GCF_000722775.1, s__Streptococcus mitis_AV, 95.0, 94.6, 0.91; GCA_001914195.1, s__Streptococcus mitis_F, 95.0, 94.52, 0.89; GCA_018364455.1, s__Streptococcus mitis_BR, 95.0, 94.48, 0.85; GCF_001074635.1, s__Streptococcus mitis_E, 95.0, 94.47, 0.8; GCF_009496165.1, s__Streptococcus mitis_BM, 95.0, 94.4, 0.89; GCF_002860905.1, s__Strepto…	98.29	11	0.997401	Genome not assigned to closest species as it falls outside its pre-defined ANI radius
B137_S55	d__Bacteria;p__Firmicutes;c__Bacilli;o__Lactobacillales;f__Streptococcaceae;g__Streptococcus;s__	N/A	N/A	N/A	N/A	N/A	N/A	N/A	N/A	N/A	N/A	d__Bacteria;p__Firmicutes;c__Bacilli;o__Lactobacillales;f__Streptococcaceae;g__Streptococcus;s__	taxonomic classification defined by topology and ANI	classification based on placement in class-level tree	GCF_000148585.2, s__Streptococcus mitis, 95.0, 94.81, 0.88; GCF_901542415.1, s__Streptococcus mitis_BL, 95.0, 94.3, 0.93; GCF_000220045.1, s__Streptococcus mitis_AP, 95.0, 94.26, 0.91; GCF_001070815.1, s__Streptococcus pseudopneumoniae_P, 95.0, 94.21, 0.86; GCF_905187535.1, s__Streptococcus mitis_BS, 95.0, 94.21, 0.88; GCA_905221155.1, s__Streptococcus sp905221155, 95.0, 94.13, 0.87; GCF_00209685…	97.48	11	0.996776	Genome not assigned to closest species as it falls outside its pre-defined ANI radius
B147_S65	d__Bacteria;p__Firmicutes;c__Bacilli;o__Lactobacillales;f__Streptococcaceae;g__Streptococcus;s__	N/A	N/A	N/A	N/A	N/A	N/A	N/A	N/A	N/A	N/A	d__Bacteria;p__Firmicutes;c__Bacilli;o__Lactobacillales;f__Streptococcaceae;g__Streptococcus;s__	taxonomic classification defined by topology and ANI	classification based on placement in class-level tree	GCA_018364455.1, s__Streptococcus mitis_BR, 95.0, 94.75, 0.86; GCF_009496165.1, s__Streptococcus mitis_BM, 95.0, 94.71, 0.93; GCF_002860905.1, s__Streptococcus oralis_BA, 95.0, 94.69, 0.9; GCF_002005545.1, s__Streptococcus mitis_I, 95.0, 94.59, 0.92; GCF_002860865.1, s__Streptococcus mitis_AT, 95.0, 94.54, 0.91; GCF_000722775.1, s__Streptococcus mitis_AV, 95.0, 94.49, 0.92; GCF_000148525.1, s__St…	98.31	11	0.998043	Genome not assigned to closest species as it falls outside its pre-defined ANI radius
B148_S66	d__Bacteria;p__Firmicutes;c__Bacilli;o__Lactobacillales;f__Streptococcaceae;g__Streptococcus;s__	N/A	N/A	N/A	N/A	N/A	N/A	N/A	N/A	N/A	N/A	d__Bacteria;p__Firmicutes;c__Bacilli;o__Lactobacillales;f__Streptococcaceae;g__Streptococcus;s__	taxonomic classification defined by topology and ANI	classification based on placement in class-level tree	GCF_009496165.1, s__Streptococcus mitis_BM, 95.0, 94.66, 0.9; GCF_002005545.1, s__Streptococcus mitis_I, 95.0, 94.66, 0.9; GCA_018364455.1, s__Streptococcus mitis_BR, 95.0, 94.64, 0.85; GCF_000722775.1, s__Streptococcus mitis_AV, 95.0, 94.58, 0.88; GCF_002860905.1, s__Streptococcus oralis_BA, 95.0, 94.57, 0.9; GCF_002860865.1, s__Streptococcus mitis_AT, 95.0, 94.48, 0.9; GCA_001914195.1, s__Strep…	98.31	11	0.997017	Genome not assigned to closest species as it falls outside its pre-defined ANI radius
B156_S74	d__Bacteria;p__Firmicutes;c__Bacilli;o__Lactobacillales;f__Streptococcaceae;g__Streptococcus;s__	N/A	N/A	N/A	N/A	N/A	GCF_000220045.1	95	d__Bacteria;p__Firmicutes;c__Bacilli;o__Lactobacillales;f__Streptococcaceae;g__Streptococcus;s__Streptococcus mitis_AP	94.6	0.92	d__Bacteria;p__Firmicutes;c__Bacilli;o__Lactobacillales;f__Streptococcaceae;g__Streptococcus;s__	taxonomic classification defined by topology and ANI	classification based on placement in class-level tree	GCF_001070815.1, s__Streptococcus pseudopneumoniae_P, 95.0, 94.66, 0.87; GCF_000148585.2, s__Streptococcus mitis, 95.0, 94.56, 0.88; GCF_905187535.1, s__Streptococcus mitis_BS, 95.0, 94.43, 0.92; GCF_002096835.1, s__Streptococcus mitis_W, 95.0, 94.33, 0.85; GCF_901542415.1, s__Streptococcus mitis_BL, 95.0, 94.2, 0.92; GCF_001076775.1, s__Streptococcus pseudopneumoniae_G, 95.0, 94.19, 0.91; GCF_00…	97.42	11	0.997707	Genome not assigned to closest species as it falls outside its pre-defined ANI radius
B157_S75	d__Bacteria;p__Firmicutes;c__Bacilli;o__Lactobacillales;f__Streptococcaceae;g__Streptococcus;s__	N/A	N/A	N/A	N/A	N/A	N/A	N/A	N/A	N/A	N/A	d__Bacteria;p__Firmicutes;c__Bacilli;o__Lactobacillales;f__Streptococcaceae;g__Streptococcus;s__	taxonomic classification defined by topology and ANI	classification based on placement in class-level tree	GCF_001070815.1, s__Streptococcus pseudopneumoniae_P, 95.0, 94.79, 0.91; GCF_000148585.2, s__Streptococcus mitis, 95.0, 94.59, 0.9; GCF_000220045.1, s__Streptococcus mitis_AP, 95.0, 94.53, 0.9; GCF_905187535.1, s__Streptococcus mitis_BS, 95.0, 94.52, 0.9; GCF_002096835.1, s__Streptococcus mitis_W, 95.0, 94.48, 0.9; GCF_901542415.1, s__Streptococcus mitis_BL, 95.0, 94.33, 0.92; GCF_002096895.1, s_…	98.33	11	0.997471	Genome not assigned to closest species as it falls outside its pre-defined ANI radius
B163_S81	d__Bacteria;p__Firmicutes;c__Bacilli;o__Lactobacillales;f__Streptococcaceae;g__Streptococcus;s__	N/A	N/A	N/A	N/A	N/A	GCF_000220045.1	95	d__Bacteria;p__Firmicutes;c__Bacilli;o__Lactobacillales;f__Streptococcaceae;g__Streptococcus;s__Streptococcus mitis_AP	93.8	0.89	d__Bacteria;p__Firmicutes;c__Bacilli;o__Lactobacillales;f__Streptococcaceae;g__Streptococcus;s__	taxonomic classification defined by topology and ANI	classification based on placement in class-level tree	GCF_000722775.1, s__Streptococcus mitis_AV, 95.0, 94.5, 0.88; GCF_009496165.1, s__Streptococcus mitis_BM, 95.0, 94.47, 0.88; GCA_018364455.1, s__Streptococcus mitis_BR, 95.0, 94.43, 0.86; GCF_002860865.1, s__Streptococcus mitis_AT, 95.0, 94.37, 0.88; GCF_002005545.1, s__Streptococcus mitis_I, 95.0, 94.21, 0.86; GCA_001914195.1, s__Streptococcus mitis_F, 95.0, 94.18, 0.83; GCF_002860905.1, s__Stre…	98.25	11	0.997438	Genome not assigned to closest species as it falls outside its pre-defined ANI radius
B170_S88	d__Bacteria;p__Firmicutes;c__Bacilli;o__Lactobacillales;f__Streptococcaceae;g__Streptococcus;s__	N/A	N/A	N/A	N/A	N/A	N/A	N/A	N/A	N/A	N/A	d__Bacteria;p__Firmicutes;c__Bacilli;o__Lactobacillales;f__Streptococcaceae;g__Streptococcus;s__	taxonomic classification defined by topology and ANI	classification based on placement in class-level tree	GCF_009496165.1, s__Streptococcus mitis_BM, 95.0, 94.56, 0.87; GCF_002860905.1, s__Streptococcus oralis_BA, 95.0, 94.45, 0.89; GCA_018364455.1, s__Streptococcus mitis_BR, 95.0, 94.38, 0.84; GCF_000722775.1, s__Streptococcus mitis_AV, 95.0, 94.35, 0.86; GCF_002005545.1, s__Streptococcus mitis_I, 95.0, 94.29, 0.87; GCF_002860865.1, s__Streptococcus mitis_AT, 95.0, 94.26, 0.86; GCA_905369855.1, s__S…	98.27	11	0.997685	Genome not assigned to closest species as it falls outside its pre-defined ANI radius
B174_S92	d__Bacteria;p__Firmicutes;c__Bacilli;o__Lactobacillales;f__Streptococcaceae;g__Streptococcus;s__	N/A	N/A	N/A	N/A	N/A	N/A	N/A	N/A	N/A	N/A	d__Bacteria;p__Firmicutes;c__Bacilli;o__Lactobacillales;f__Streptococcaceae;g__Streptococcus;s__	taxonomic classification defined by topology and ANI	classification based on placement in class-level tree	GCF_000220045.1, s__Streptococcus mitis_AP, 95.0, 94.62, 0.89; GCF_001070815.1, s__Streptococcus pseudopneumoniae_P, 95.0, 94.46, 0.86; GCF_000148585.2, s__Streptococcus mitis, 95.0, 94.41, 0.86; GCF_905187535.1, s__Streptococcus mitis_BS, 95.0, 94.33, 0.88; GCF_002096835.1, s__Streptococcus mitis_W, 95.0, 94.14, 0.85; GCF_901542415.1, s__Streptococcus mitis_BL, 95.0, 94.12, 0.89; GCA_905369855.1…	97.42	11	0.996794	Genome not assigned to closest species as it falls outside its pre-defined ANI radius
B19_S40	d__Bacteria;p__Firmicutes;c__Bacilli;o__Lactobacillales;f__Streptococcaceae;g__Streptococcus;s__	N/A	N/A	N/A	N/A	N/A	GCF_001579045.1	95	d__Bacteria;p__Firmicutes;c__Bacilli;o__Lactobacillales;f__Streptococcaceae;g__Streptococcus;s__Streptococcus mitis_D	93.76	0.87	d__Bacteria;p__Firmicutes;c__Bacilli;o__Lactobacillales;f__Streptococcaceae;g__Streptococcus;s__	taxonomic classification defined by topology and ANI	classification based on placement in class-level tree	GCF_000722775.1, s__Streptococcus mitis_AV, 95.0, 94.74, 0.86; GCF_002005545.1, s__Streptococcus mitis_I, 95.0, 94.72, 0.88; GCA_018364455.1, s__Streptococcus mitis_BR, 95.0, 94.71, 0.86; GCF_000148525.1, s__Streptococcus mitis_H, 95.0, 94.65, 0.86; GCF_009496165.1, s__Streptococcus mitis_BM, 95.0, 94.55, 0.89; GCF_002860905.1, s__Streptococcus oralis_BA, 95.0, 94.45, 0.88; GCF_002860865.1, s__St…	98.19	11	0.99833	Genome not assigned to closest species as it falls outside its pre-defined ANI radius
B1_S23	d__Bacteria;p__Firmicutes;c__Bacilli;o__Lactobacillales;f__Streptococcaceae;g__Streptococcus;s__	N/A	N/A	N/A	N/A	N/A	N/A	N/A	N/A	N/A	N/A	d__Bacteria;p__Firmicutes;c__Bacilli;o__Lactobacillales;f__Streptococcaceae;g__Streptococcus;s__	taxonomic classification defined by topology and ANI	classification based on placement in class-level tree	GCF_002860905.1, s__Streptococcus oralis_BA, 95.0, 94.77, 0.9; GCA_001914195.1, s__Streptococcus mitis_F, 95.0, 94.72, 0.89; GCF_009496165.1, s__Streptococcus mitis_BM, 95.0, 94.71, 0.89; GCF_002860865.1, s__Streptococcus mitis_AT, 95.0, 94.67, 0.9; GCF_000722775.1, s__Streptococcus mitis_AV, 95.0, 94.64, 0.89; GCA_018364455.1, s__Streptococcus mitis_BR, 95.0, 94.55, 0.85; GCA_905221115.1, s__Str…	97.48	11	0.997875	Genome not assigned to closest species as it falls outside its pre-defined ANI radius
B22_S43	d__Bacteria;p__Firmicutes;c__Bacilli;o__Lactobacillales;f__Streptococcaceae;g__Streptococcus;s__	N/A	N/A	N/A	N/A	N/A	GCF_000722765.2	95	d__Bacteria;p__Firmicutes;c__Bacilli;o__Lactobacillales;f__Streptococcaceae;g__Streptococcus;s__Streptococcus mitis_AQ	93.81	0.92	d__Bacteria;p__Firmicutes;c__Bacilli;o__Lactobacillales;f__Streptococcaceae;g__Streptococcus;s__	taxonomic classification defined by topology and ANI	classification based on placement in class-level tree	GCF_000220045.1, s__Streptococcus mitis_AP, 95.0, 94.7, 0.93; GCF_001070815.1, s__Streptococcus pseudopneumoniae_P, 95.0, 94.55, 0.91; GCF_000148585.2, s__Streptococcus mitis, 95.0, 94.55, 0.92; GCF_905187535.1, s__Streptococcus mitis_BS, 95.0, 94.41, 0.94; GCF_002096835.1, s__Streptococcus mitis_W, 95.0, 94.28, 0.92; GCF_002096895.1, s__Streptococcus mitis_AH, 95.0, 94.17, 0.88; GCF_901542415.1,…	98.25	11	0.997576	Genome not assigned to closest species as it falls outside its pre-defined ANI radius
B26_S45	d__Bacteria;p__Firmicutes;c__Bacilli;o__Lactobacillales;f__Streptococcaceae;g__Streptococcus;s__	N/A	N/A	N/A	N/A	N/A	GCF_000220045.1	95	d__Bacteria;p__Firmicutes;c__Bacilli;o__Lactobacillales;f__Streptococcaceae;g__Streptococcus;s__Streptococcus mitis_AP	94.52	0.91	d__Bacteria;p__Firmicutes;c__Bacilli;o__Lactobacillales;f__Streptococcaceae;g__Streptococcus;s__	taxonomic classification defined by topology and ANI	classification based on placement in class-level tree	GCF_001070815.1, s__Streptococcus pseudopneumoniae_P, 95.0, 94.26, 0.87; GCF_002096835.1, s__Streptococcus mitis_W, 95.0, 94.25, 0.88; GCA_905369855.1, s__Streptococcus oralis_BN, 95.0, 94.18, 0.86; GCF_000148585.2, s__Streptococcus mitis, 95.0, 94.14, 0.9; GCF_905187535.1, s__Streptococcus mitis_BS, 95.0, 94.1, 0.89; GCF_001076775.1, s__Streptococcus pseudopneumoniae_G, 95.0, 94.01, 0.89; GCF_90…	97.46	11	0.997648	Genome not assigned to closest species as it falls outside its pre-defined ANI radius
B34_S52	d__Bacteria;p__Firmicutes;c__Bacilli;o__Lactobacillales;f__Streptococcaceae;g__Streptococcus;s__	N/A	N/A	N/A	N/A	N/A	N/A	N/A	N/A	N/A	N/A	d__Bacteria;p__Firmicutes;c__Bacilli;o__Lactobacillales;f__Streptococcaceae;g__Streptococcus;s__	taxonomic classification defined by topology and ANI	classification based on placement in class-level tree	GCF_009496165.1, s__Streptococcus mitis_BM, 95.0, 94.7, 0.89; GCA_018364455.1, s__Streptococcus mitis_BR, 95.0, 94.59, 0.85; GCF_002005545.1, s__Streptococcus mitis_I, 95.0, 94.5, 0.9; GCF_000722775.1, s__Streptococcus mitis_AV, 95.0, 94.49, 0.87; GCF_002860905.1, s__Streptococcus oralis_BA, 95.0, 94.45, 0.86; GCF_002860865.1, s__Streptococcus mitis_AT, 95.0, 94.32, 0.89; GCA_905221115.1, s__Stre…	98.29	11	0.996972	Genome not assigned to closest species as it falls outside its pre-defined ANI radius
B55_S73	d__Bacteria;p__Firmicutes;c__Bacilli;o__Lactobacillales;f__Streptococcaceae;g__Streptococcus;s__	N/A	N/A	N/A	N/A	N/A	N/A	N/A	N/A	N/A	N/A	d__Bacteria;p__Firmicutes;c__Bacilli;o__Lactobacillales;f__Streptococcaceae;g__Streptococcus;s__	taxonomic classification defined by topology and ANI	classification based on placement in class-level tree	GCF_000220045.1, s__Streptococcus mitis_AP, 95.0, 94.48, 0.9; GCF_000148585.2, s__Streptococcus mitis, 95.0, 94.41, 0.87; GCF_001070815.1, s__Streptococcus pseudopneumoniae_P, 95.0, 94.35, 0.88; GCF_901542415.1, s__Streptococcus mitis_BL, 95.0, 94.32, 0.9; GCA_905369855.1, s__Streptococcus oralis_BN, 95.0, 94.25, 0.85; GCF_905187535.1, s__Streptococcus mitis_BS, 95.0, 94.13, 0.88; GCF_002096835.1…	96.62	11	0.997122	Genome not assigned to closest species as it falls outside its pre-defined ANI radius
B5_S27	d__Bacteria;p__Firmicutes;c__Bacilli;o__Lactobacillales;f__Streptococcaceae;g__Streptococcus;s__	N/A	N/A	N/A	N/A	N/A	N/A	N/A	N/A	N/A	N/A	d__Bacteria;p__Firmicutes;c__Bacilli;o__Lactobacillales;f__Streptococcaceae;g__Streptococcus;s__	taxonomic classification defined by topology and ANI	classification based on placement in class-level tree	GCF_000148585.2, s__Streptococcus mitis, 95.0, 94.89, 0.92; GCF_000220045.1, s__Streptococcus mitis_AP, 95.0, 94.34, 0.93; GCF_001070815.1, s__Streptococcus pseudopneumoniae_P, 95.0, 94.29, 0.9; GCF_002096855.1, s__Streptococcus mitis_Y, 95.0, 94.27, 0.91; GCA_905369855.1, s__Streptococcus oralis_BN, 95.0, 94.22, 0.86; GCF_001650315.1, s__Streptococcus sp001650315, 95.0, 94.21, 0.88; GCF_90518753…	98.27	11	0.99753	Genome not assigned to closest species as it falls outside its pre-defined ANI radius
B61_S79	d__Bacteria;p__Firmicutes;c__Bacilli;o__Lactobacillales;f__Streptococcaceae;g__Streptococcus;s__	N/A	N/A	N/A	N/A	N/A	GCF_901542415.1	95	d__Bacteria;p__Firmicutes;c__Bacilli;o__Lactobacillales;f__Streptococcaceae;g__Streptococcus;s__Streptococcus mitis_BL	94.45	0.91	d__Bacteria;p__Firmicutes;c__Bacilli;o__Lactobacillales;f__Streptococcaceae;g__Streptococcus;s__	taxonomic classification defined by topology and ANI	classification based on placement in class-level tree	GCF_000148585.2, s__Streptococcus mitis, 95.0, 94.51, 0.87; GCF_001070815.1, s__Streptococcus pseudopneumoniae_P, 95.0, 94.47, 0.84; GCF_000220045.1, s__Streptococcus mitis_AP, 95.0, 94.36, 0.91; GCF_002096835.1, s__Streptococcus mitis_W, 95.0, 94.25, 0.87; GCA_905369855.1, s__Streptococcus oralis_BN, 95.0, 94.25, 0.87; GCF_001281025.1, s__Streptococcus mitis_AK, 95.0, 94.18, 0.89; GCF_905187535.…	98.13	11	0.997581	Genome not assigned to closest species as it falls outside its pre-defined ANI radius
B63_S81	d__Bacteria;p__Firmicutes;c__Bacilli;o__Lactobacillales;f__Streptococcaceae;g__Streptococcus;s__	N/A	N/A	N/A	N/A	N/A	GCF_001074635.1	95	d__Bacteria;p__Firmicutes;c__Bacilli;o__Lactobacillales;f__Streptococcaceae;g__Streptococcus;s__Streptococcus mitis_E	94.16	0.78	d__Bacteria;p__Firmicutes;c__Bacilli;o__Lactobacillales;f__Streptococcaceae;g__Streptococcus;s__	taxonomic classification defined by topology and ANI	classification based on placement in class-level tree	GCF_000722775.1, s__Streptococcus mitis_AV, 95.0, 94.69, 0.89; GCF_002005545.1, s__Streptococcus mitis_I, 95.0, 94.62, 0.9; GCA_018364455.1, s__Streptococcus mitis_BR, 95.0, 94.56, 0.85; GCF_009496165.1, s__Streptococcus mitis_BM, 95.0, 94.53, 0.89; GCF_002860905.1, s__Streptococcus oralis_BA, 95.0, 94.48, 0.88; GCF_000148525.1, s__Streptococcus mitis_H, 95.0, 94.43, 0.89; GCF_002860865.1, s__Str…	98.31	11	0.998338	Genome not assigned to closest species as it falls outside its pre-defined ANI radius
B69_S87	d__Bacteria;p__Firmicutes;c__Bacilli;o__Lactobacillales;f__Streptococcaceae;g__Streptococcus;s__	N/A	N/A	N/A	N/A	N/A	GCF_009496165.1	95	d__Bacteria;p__Firmicutes;c__Bacilli;o__Lactobacillales;f__Streptococcaceae;g__Streptococcus;s__Streptococcus mitis_BM	94.8	0.88	d__Bacteria;p__Firmicutes;c__Bacilli;o__Lactobacillales;f__Streptococcaceae;g__Streptococcus;s__	taxonomic classification defined by topology and ANI	classification based on placement in class-level tree	GCF_002005545.1, s__Streptococcus mitis_I, 95.0, 94.5, 0.87; GCF_000722775.1, s__Streptococcus mitis_AV, 95.0, 94.45, 0.87; GCF_002860865.1, s__Streptococcus mitis_AT, 95.0, 94.41, 0.87; GCF_002860905.1, s__Streptococcus oralis_BA, 95.0, 94.37, 0.87; GCA_001914195.1, s__Streptococcus mitis_F, 95.0, 94.36, 0.86; GCA_018364455.1, s__Streptococcus mitis_BR, 95.0, 94.32, 0.84; GCA_905369855.1, s__Str…	98.29	11	0.998163	Genome not assigned to closest species as it falls outside its pre-defined ANI radius
B74_S92	d__Bacteria;p__Firmicutes;c__Bacilli;o__Lactobacillales;f__Streptococcaceae;g__Streptococcus;s__	N/A	N/A	N/A	N/A	N/A	N/A	N/A	N/A	N/A	N/A	d__Bacteria;p__Firmicutes;c__Bacilli;o__Lactobacillales;f__Streptococcaceae;g__Streptococcus;s__	taxonomic classification defined by topology and ANI	classification based on placement in class-level tree	GCF_001070815.1, s__Streptococcus pseudopneumoniae_P, 95.0, 94.65, 0.89; GCF_000148585.2, s__Streptococcus mitis, 95.0, 94.6, 0.9; GCF_905187535.1, s__Streptococcus mitis_BS, 95.0, 94.48, 0.9; GCF_002096835.1, s__Streptococcus mitis_W, 95.0, 94.47, 0.88; GCF_000220045.1, s__Streptococcus mitis_AP, 95.0, 94.43, 0.9; GCF_001076775.1, s__Streptococcus pseudopneumoniae_G, 95.0, 94.34, 0.91; GCF_90154…	98.33	11	0.997479	Genome not assigned to closest species as it falls outside its pre-defined ANI radius
B76_S94	d__Bacteria;p__Firmicutes;c__Bacilli;o__Lactobacillales;f__Streptococcaceae;g__Streptococcus;s__	N/A	N/A	N/A	N/A	N/A	N/A	N/A	N/A	N/A	N/A	d__Bacteria;p__Firmicutes;c__Bacilli;o__Lactobacillales;f__Streptococcaceae;g__Streptococcus;s__	taxonomic classification defined by topology and ANI	classification based on placement in class-level tree	GCF_000220045.1, s__Streptococcus mitis_AP, 95.0, 94.48, 0.9; GCF_001070815.1, s__Streptococcus pseudopneumoniae_P, 95.0, 94.39, 0.88; GCF_000148585.2, s__Streptococcus mitis, 95.0, 94.38, 0.9; GCA_905369855.1, s__Streptococcus oralis_BN, 95.0, 94.17, 0.85; GCF_901542415.1, s__Streptococcus mitis_BL, 95.0, 94.15, 0.91; GCF_002096835.1, s__Streptococcus mitis_W, 95.0, 94.07, 0.87; GCF_001281025.1,…	98.29	11	0.996887	Genome not assigned to closest species as it falls outside its pre-defined ANI radius
B78_S96	d__Bacteria;p__Firmicutes;c__Bacilli;o__Lactobacillales;f__Streptococcaceae;g__Streptococcus;s__	N/A	N/A	N/A	N/A	N/A	N/A	N/A	N/A	N/A	N/A	d__Bacteria;p__Firmicutes;c__Bacilli;o__Lactobacillales;f__Streptococcaceae;g__Streptococcus;s__	taxonomic classification defined by topology and ANI	classification based on placement in class-level tree	GCA_905221085.1, s__Streptococcus sp905221085, 95.0, 94.57, 0.88; GCF_000222785.1, s__Streptococcus mitis_N, 95.0, 94.16, 0.86; GCF_006385785.1, s__Streptococcus shenyangsis, 95.0, 94.13, 0.87; GCA_905369855.1, s__Streptococcus oralis_BN, 95.0, 93.97, 0.89; GCF_003943935.1, s__Streptococcus mitis_BK, 95.0, 93.87, 0.88; GCF_000722685.1, s__Streptococcus mitis_M, 95.0, 93.79, 0.88; GCF_000257905.1,…	98.25	11	0.998252	Genome not assigned to closest species as it falls outside its pre-defined ANI radius
B79_S1	d__Bacteria;p__Firmicutes;c__Bacilli;o__Lactobacillales;f__Streptococcaceae;g__Streptococcus;s__	N/A	N/A	N/A	N/A	N/A	GCA_905221115.1	95	d__Bacteria;p__Firmicutes;c__Bacilli;o__Lactobacillales;f__Streptococcaceae;g__Streptococcus;s__Streptococcus sp905221115	94.25	0.84	d__Bacteria;p__Firmicutes;c__Bacilli;o__Lactobacillales;f__Streptococcaceae;g__Streptococcus;s__	taxonomic classification defined by topology and ANI	classification based on placement in class-level tree	GCA_018364455.1, s__Streptococcus mitis_BR, 95.0, 94.2, 0.83; GCA_001914195.1, s__Streptococcus mitis_F, 95.0, 94.2, 0.84; GCF_000722775.1, s__Streptococcus mitis_AV, 95.0, 94.19, 0.87; GCF_009496165.1, s__Streptococcus mitis_BM, 95.0, 94.15, 0.87; GCF_002005545.1, s__Streptococcus mitis_I, 95.0, 94.15, 0.88; GCF_002860905.1, s__Streptococcus oralis_BA, 95.0, 94.15, 0.87; GCF_002860865.1, s__Stre…	98.25	11	0.998262	Genome not assigned to closest species as it falls outside its pre-defined ANI radius
B88_S10	d__Bacteria;p__Firmicutes;c__Bacilli;o__Lactobacillales;f__Streptococcaceae;g__Streptococcus;s__	N/A	N/A	N/A	N/A	N/A	N/A	N/A	N/A	N/A	N/A	d__Bacteria;p__Firmicutes;c__Bacilli;o__Lactobacillales;f__Streptococcaceae;g__Streptococcus;s__	taxonomic classification defined by topology and ANI	classification based on placement in class-level tree	GCF_001074635.1, s__Streptococcus mitis_E, 95.0, 94.71, 0.81; GCA_018364455.1, s__Streptococcus mitis_BR, 95.0, 94.7, 0.85; GCF_000722775.1, s__Streptococcus mitis_AV, 95.0, 94.68, 0.88; GCF_002005545.1, s__Streptococcus mitis_I, 95.0, 94.66, 0.87; GCF_009496165.1, s__Streptococcus mitis_BM, 95.0, 94.62, 0.87; GCF_002860905.1, s__Streptococcus oralis_BA, 95.0, 94.54, 0.83; GCF_002860865.1, s__Str…	98.25	11	0.997471	Genome not assigned to closest species as it falls outside its pre-defined ANI radius
P164_S40	d__Bacteria;p__Firmicutes;c__Bacilli;o__Lactobacillales;f__Streptococcaceae;g__Streptococcus;s__	N/A	N/A	N/A	N/A	N/A	GCF_001579045.1	95	d__Bacteria;p__Firmicutes;c__Bacilli;o__Lactobacillales;f__Streptococcaceae;g__Streptococcus;s__Streptococcus mitis_D	93.44	0.85	d__Bacteria;p__Firmicutes;c__Bacilli;o__Lactobacillales;f__Streptococcaceae;g__Streptococcus;s__	taxonomic classification defined by topology and ANI	classification based on placement in class-level tree	GCF_000148525.1, s__Streptococcus mitis_H, 95.0, 94.59, 0.89; GCA_018364455.1, s__Streptococcus mitis_BR, 95.0, 94.53, 0.82; GCF_002005545.1, s__Streptococcus mitis_I, 95.0, 94.48, 0.87; GCF_000722775.1, s__Streptococcus mitis_AV, 95.0, 94.37, 0.88; GCF_009496165.1, s__Streptococcus mitis_BM, 95.0, 94.37, 0.89; GCF_002860905.1, s__Streptococcus oralis_BA, 95.0, 94.3, 0.85; GCF_002860865.1, s__Str…	98.31	11	0.998474	Genome not assigned to closest species as it falls outside its pre-defined ANI radius
P21_S10	d__Bacteria;p__Firmicutes;c__Bacilli;o__Lactobacillales;f__Streptococcaceae;g__Streptococcus;s__	N/A	N/A	N/A	N/A	N/A	N/A	N/A	N/A	N/A	N/A	d__Bacteria;p__Firmicutes;c__Bacilli;o__Lactobacillales;f__Streptococcaceae;g__Streptococcus;s__	taxonomic classification defined by topology and ANI	classification based on placement in class-level tree	GCF_000220045.1, s__Streptococcus mitis_AP, 95.0, 94.49, 0.91; GCF_001070815.1, s__Streptococcus pseudopneumoniae_P, 95.0, 94.47, 0.89; GCF_000148585.2, s__Streptococcus mitis, 95.0, 94.31, 0.91; GCF_905187535.1, s__Streptococcus mitis_BS, 95.0, 94.26, 0.91; GCF_002096835.1, s__Streptococcus mitis_W, 95.0, 94.2, 0.89; GCF_901542415.1, s__Streptococcus mitis_BL, 95.0, 94.01, 0.94; GCF_002096895.1,…	98.29	11	0.996913	Genome not assigned to closest species as it falls outside its pre-defined ANI radius
P42_S25	d__Bacteria;p__Firmicutes;c__Bacilli;o__Lactobacillales;f__Streptococcaceae;g__Streptococcus;s__	N/A	N/A	N/A	N/A	N/A	N/A	N/A	N/A	N/A	N/A	d__Bacteria;p__Firmicutes;c__Bacilli;o__Lactobacillales;f__Streptococcaceae;g__Streptococcus;s__	taxonomic classification defined by topology and ANI	classification based on placement in class-level tree	GCF_000148545.1, s__Streptococcus mitis_C, 95.0, 94.84, 0.82; GCF_000722775.1, s__Streptococcus mitis_AV, 95.0, 94.16, 0.86; GCF_002005545.1, s__Streptococcus mitis_I, 95.0, 94.16, 0.85; GCA_018364455.1, s__Streptococcus mitis_BR, 95.0, 94.15, 0.84; GCF_002096845.1, s__Streptococcus mitis_A, 95.0, 94.09, 0.86; GCF_000148525.1, s__Streptococcus mitis_H, 95.0, 94.03, 0.83; GCF_000220085.1, s__Strep…	98.23	11	0.997775	Genome not assigned to closest species as it falls outside its pre-defined ANI radius
U109_S95	d__Bacteria;p__Firmicutes;c__Bacilli;o__Lactobacillales;f__Streptococcaceae;g__Streptococcus;s__	N/A	N/A	N/A	N/A	N/A	N/A	N/A	N/A	N/A	N/A	d__Bacteria;p__Firmicutes;c__Bacilli;o__Lactobacillales;f__Streptococcaceae;g__Streptococcus;s__	taxonomic classification defined by topology and ANI	classification based on placement in class-level tree	GCF_009496165.1, s__Streptococcus mitis_BM, 95.0, 94.78, 0.92; GCA_018364455.1, s__Streptococcus mitis_BR, 95.0, 94.55, 0.86; GCF_002860905.1, s__Streptococcus oralis_BA, 95.0, 94.53, 0.87; GCF_002005545.1, s__Streptococcus mitis_I, 95.0, 94.41, 0.88; GCF_002860865.1, s__Streptococcus mitis_AT, 95.0, 94.4, 0.89; GCF_000722775.1, s__Streptococcus mitis_AV, 95.0, 94.32, 0.88; GCA_905221375.1, s__St…	98.29	11	0.996965	Genome not assigned to closest species as it falls outside its pre-defined ANI radius
U117_S1	d__Bacteria;p__Firmicutes;c__Bacilli;o__Lactobacillales;f__Streptococcaceae;g__Streptococcus;s__	N/A	N/A	N/A	N/A	N/A	GCF_016658865.1	95	d__Bacteria;p__Firmicutes;c__Bacilli;o__Lactobacillales;f__Streptococcaceae;g__Streptococcus;s__Streptococcus mitis_BT	94.95	0.91	d__Bacteria;p__Firmicutes;c__Bacilli;o__Lactobacillales;f__Streptococcaceae;g__Streptococcus;s__	taxonomic classification defined by topology and ANI	classification based on placement in class-level tree	GCF_006385165.1, s__Streptococcus symci, 95.0, 94.37, 0.9; GCF_003942765.1, s__Streptococcus mitis_BE, 95.0, 94.28, 0.9; GCF_002096815.1, s__Streptococcus mitis_AD, 95.0, 94.25, 0.89; GCF_001650315.1, s__Streptococcus sp001650315, 95.0, 93.99, 0.9; GCA_000385835.1, s__Streptococcus mitis_AI, 95.0, 93.95, 0.87; GCF_003627155.1, s__Streptococcus gwangjuense, 95.0, 93.91, 0.91; GCF_003626515.1, s__S…	97.4	11	0.998123	Genome not assigned to closest species as it falls outside its pre-defined ANI radius
U123_S3	d__Bacteria;p__Firmicutes;c__Bacilli;o__Lactobacillales;f__Streptococcaceae;g__Streptococcus;s__	N/A	N/A	N/A	N/A	N/A	GCF_000220045.1	95	d__Bacteria;p__Firmicutes;c__Bacilli;o__Lactobacillales;f__Streptococcaceae;g__Streptococcus;s__Streptococcus mitis_AP	94.28	0.88	d__Bacteria;p__Firmicutes;c__Bacilli;o__Lactobacillales;f__Streptococcaceae;g__Streptococcus;s__	taxonomic classification defined by topology and ANI	classification based on placement in class-level tree	GCF_001070815.1, s__Streptococcus pseudopneumoniae_P, 95.0, 94.52, 0.85; GCF_002096835.1, s__Streptococcus mitis_W, 95.0, 94.37, 0.87; GCF_000148585.2, s__Streptococcus mitis, 95.0, 94.35, 0.86; GCF_905187535.1, s__Streptococcus mitis_BS, 95.0, 94.25, 0.89; GCF_001076775.1, s__Streptococcus pseudopneumoniae_G, 95.0, 94.07, 0.88; GCF_901542415.1, s__Streptococcus mitis_BL, 95.0, 94.02, 0.91; GCF_0…	98.33	11	0.997584	Genome not assigned to closest species as it falls outside its pre-defined ANI radius
U126_S5	d__Bacteria;p__Firmicutes;c__Bacilli;o__Lactobacillales;f__Streptococcaceae;g__Streptococcus;s__	N/A	N/A	N/A	N/A	N/A	N/A	N/A	N/A	N/A	N/A	d__Bacteria;p__Firmicutes;c__Bacilli;o__Lactobacillales;f__Streptococcaceae;g__Streptococcus;s__	taxonomic classification defined by topology and ANI	classification based on placement in class-level tree	GCF_002005545.1, s__Streptococcus mitis_I, 95.0, 94.9, 0.91; GCF_000722775.1, s__Streptococcus mitis_AV, 95.0, 94.8, 0.89; GCA_018364455.1, s__Streptococcus mitis_BR, 95.0, 94.77, 0.85; GCF_009496165.1, s__Streptococcus mitis_BM, 95.0, 94.7, 0.89; GCF_002860905.1, s__Streptococcus oralis_BA, 95.0, 94.64, 0.89; GCF_002860865.1, s__Streptococcus mitis_AT, 95.0, 94.56, 0.91; GCA_905369855.1, s__Stre…	98.27	11	0.996897	Genome not assigned to closest species as it falls outside its pre-defined ANI radius
U144_S14	d__Bacteria;p__Firmicutes;c__Bacilli;o__Lactobacillales;f__Streptococcaceae;g__Streptococcus;s__	N/A	N/A	N/A	N/A	N/A	GCF_009496165.1	95	d__Bacteria;p__Firmicutes;c__Bacilli;o__Lactobacillales;f__Streptococcaceae;g__Streptococcus;s__Streptococcus mitis_BM	94.76	0.91	d__Bacteria;p__Firmicutes;c__Bacilli;o__Lactobacillales;f__Streptococcaceae;g__Streptococcus;s__	taxonomic classification defined by topology and ANI	classification based on placement in class-level tree	GCF_002860905.1, s__Streptococcus oralis_BA, 95.0, 94.61, 0.89; GCA_018364455.1, s__Streptococcus mitis_BR, 95.0, 94.58, 0.86; GCF_000722775.1, s__Streptococcus mitis_AV, 95.0, 94.49, 0.89; GCF_002005545.1, s__Streptococcus mitis_I, 95.0, 94.43, 0.89; GCF_002860865.1, s__Streptococcus mitis_AT, 95.0, 94.39, 0.9; GCA_001914195.1, s__Streptococcus mitis_F, 95.0, 94.26, 0.87; GCA_905221115.1, s__Str…	98.31	11	0.998112	Genome not assigned to closest species as it falls outside its pre-defined ANI radius
U14_S53	d__Bacteria;p__Firmicutes;c__Bacilli;o__Lactobacillales;f__Streptococcaceae;g__Streptococcus;s__	N/A	N/A	N/A	N/A	N/A	N/A	N/A	N/A	N/A	N/A	d__Bacteria;p__Firmicutes;c__Bacilli;o__Lactobacillales;f__Streptococcaceae;g__Streptococcus;s__	taxonomic classification defined by topology and ANI	classification based on placement in class-level tree	GCA_001914195.1, s__Streptococcus mitis_F, 95.0, 94.84, 0.86; GCF_000722775.1, s__Streptococcus mitis_AV, 95.0, 94.49, 0.87; GCA_905221115.1, s__Streptococcus sp905221115, 95.0, 94.48, 0.84; GCF_009496165.1, s__Streptococcus mitis_BM, 95.0, 94.46, 0.87; GCF_002860865.1, s__Streptococcus mitis_AT, 95.0, 94.44, 0.87; GCF_002005545.1, s__Streptococcus mitis_I, 95.0, 94.42, 0.86; GCF_002860905.1, s__…	98.25	11	0.99707	Genome not assigned to closest species as it falls outside its pre-defined ANI radius
U15_S54	d__Bacteria;p__Firmicutes;c__Bacilli;o__Lactobacillales;f__Streptococcaceae;g__Streptococcus;s__	N/A	N/A	N/A	N/A	N/A	N/A	N/A	N/A	N/A	N/A	d__Bacteria;p__Firmicutes;c__Bacilli;o__Lactobacillales;f__Streptococcaceae;g__Streptococcus;s__	taxonomic classification defined by topology and ANI	classification based on placement in class-level tree	GCA_001914195.1, s__Streptococcus mitis_F, 95.0, 94.79, 0.86; GCF_000722775.1, s__Streptococcus mitis_AV, 95.0, 94.6, 0.86; GCA_905221115.1, s__Streptococcus sp905221115, 95.0, 94.54, 0.84; GCF_009496165.1, s__Streptococcus mitis_BM, 95.0, 94.54, 0.86; GCF_002860865.1, s__Streptococcus mitis_AT, 95.0, 94.51, 0.88; GCF_002005545.1, s__Streptococcus mitis_I, 95.0, 94.41, 0.86; GCA_905221375.1, s__S…	98.25	11	0.99707	Genome not assigned to closest species as it falls outside its pre-defined ANI radius
WTCHG_774611_72895361	d__Bacteria;p__Firmicutes;c__Bacilli;o__Lactobacillales;f__Streptococcaceae;g__Streptococcus;s__	N/A	N/A	N/A	N/A	N/A	N/A	N/A	N/A	N/A	N/A	d__Bacteria;p__Firmicutes;c__Bacilli;o__Lactobacillales;f__Streptococcaceae;g__Streptococcus;s__	taxonomic classification defined by topology and ANI	classification based on placement in class-level tree	GCF_001074635.1, s__Streptococcus mitis_E, 95.0, 94.64, 0.79; GCF_000722775.1, s__Streptococcus mitis_AV, 95.0, 94.61, 0.87; GCF_002005545.1, s__Streptococcus mitis_I, 95.0, 94.45, 0.87; GCA_018364455.1, s__Streptococcus mitis_BR, 95.0, 94.37, 0.83; GCF_002860865.1, s__Streptococcus mitis_AT, 95.0, 94.31, 0.84; GCA_001914195.1, s__Streptococcus mitis_F, 95.0, 94.29, 0.81; GCA_905221115.1, s__Stre…	98.27	11	0.997397	Genome not assigned to closest species as it falls outside its pre-defined ANI radius
WTCHG_774611_73005372	d__Bacteria;p__Firmicutes;c__Bacilli;o__Lactobacillales;f__Streptococcaceae;g__Streptococcus;s__	N/A	N/A	N/A	N/A	N/A	GCF_002096925.1	95	d__Bacteria;p__Firmicutes;c__Bacilli;o__Lactobacillales;f__Streptococcaceae;g__Streptococcus;s__Streptococcus mitis_AF	94.21	0.83	d__Bacteria;p__Firmicutes;c__Bacilli;o__Lactobacillales;f__Streptococcaceae;g__Streptococcus;s__	taxonomic classification defined by topology and ANI	classification based on placement in class-level tree	GCF_001281025.1, s__Streptococcus mitis_AK, 95.0, 94.85, 0.91; GCF_001076775.1, s__Streptococcus pseudopneumoniae_G, 95.0, 94.73, 0.9; GCF_002096755.1, s__Streptococcus mitis_AC, 95.0, 94.7, 0.88; GCA_905221245.1, s__Streptococcus sp905221245, 95.0, 94.5, 0.89; GCF_000148585.2, s__Streptococcus mitis, 95.0, 94.16, 0.87; GCF_009496205.1, s__Streptococcus mitis_BN, 95.0, 94.11, 0.8; GCA_905369855.1…	97.44	11	0.998442	Genome not assigned to closest species as it falls outside its pre-defined ANI radius
WTCHG_774611_73015373	d__Bacteria;p__Firmicutes;c__Bacilli;o__Lactobacillales;f__Streptococcaceae;g__Streptococcus;s__	N/A	N/A	N/A	N/A	N/A	N/A	N/A	N/A	N/A	N/A	d__Bacteria;p__Firmicutes;c__Bacilli;o__Lactobacillales;f__Streptococcaceae;g__Streptococcus;s__	taxonomic classification defined by topology and ANI	classification based on placement in class-level tree	GCF_001074635.1, s__Streptococcus mitis_E, 95.0, 94.65, 0.79; GCF_000722775.1, s__Streptococcus mitis_AV, 95.0, 94.56, 0.87; GCF_002005545.1, s__Streptococcus mitis_I, 95.0, 94.51, 0.87; GCA_018364455.1, s__Streptococcus mitis_BR, 95.0, 94.45, 0.82; GCA_001914195.1, s__Streptococcus mitis_F, 95.0, 94.4, 0.82; GCF_002860865.1, s__Streptococcus mitis_AT, 95.0, 94.27, 0.84; GCA_905221115.1, s__Strep…	98.27	11	0.997397	Genome not assigned to closest species as it falls outside its pre-defined ANI radius
WTCHG_774611_73095381	d__Bacteria;p__Firmicutes;c__Bacilli;o__Lactobacillales;f__Streptococcaceae;g__Streptococcus;s__	N/A	N/A	N/A	N/A	N/A	GCF_002096925.1	95	d__Bacteria;p__Firmicutes;c__Bacilli;o__Lactobacillales;f__Streptococcaceae;g__Streptococcus;s__Streptococcus mitis_AF	94.26	0.81	d__Bacteria;p__Firmicutes;c__Bacilli;o__Lactobacillales;f__Streptococcaceae;g__Streptococcus;s__	taxonomic classification defined by topology and ANI	classification based on placement in class-level tree	GCF_001281025.1, s__Streptococcus mitis_AK, 95.0, 94.82, 0.91; GCF_001076775.1, s__Streptococcus pseudopneumoniae_G, 95.0, 94.74, 0.91; GCF_002096755.1, s__Streptococcus mitis_AC, 95.0, 94.69, 0.88; GCA_905221245.1, s__Streptococcus sp905221245, 95.0, 94.54, 0.9; GCF_009496205.1, s__Streptococcus mitis_BN, 95.0, 94.13, 0.8; GCA_905369855.1, s__Streptococcus oralis_BN, 95.0, 94.08, 0.89; GCF_00014…	97.44	11	0.998442	Genome not assigned to closest species as it falls outside its pre-defined ANI radius
WTCHG_774611_73775353	d__Bacteria;p__Firmicutes;c__Bacilli;o__Lactobacillales;f__Streptococcaceae;g__Streptococcus;s__	N/A	N/A	N/A	N/A	N/A	N/A	N/A	N/A	N/A	N/A	d__Bacteria;p__Firmicutes;c__Bacilli;o__Lactobacillales;f__Streptococcaceae;g__Streptococcus;s__	taxonomic classification defined by topology and ANI	classification based on placement in class-level tree	GCF_000148585.2, s__Streptococcus mitis, 95.0, 94.54, 0.9; GCA_905221155.1, s__Streptococcus sp905221155, 95.0, 94.48, 0.89; GCF_001281025.1, s__Streptococcus mitis_AK, 95.0, 94.37, 0.92; GCA_905221225.1, s__Streptococcus sp905221225, 95.0, 94.28, 0.89; GCF_001076775.1, s__Streptococcus pseudopneumoniae_G, 95.0, 94.18, 0.92; GCA_905221245.1, s__Streptococcus sp905221245, 95.0, 94.11, 0.91; GCA_90…	98.29	11	0.99632	Genome not assigned to closest species as it falls outside its pre-defined ANI radius
WTCHG_774611_73825358	d__Bacteria;p__Firmicutes;c__Bacilli;o__Lactobacillales;f__Streptococcaceae;g__Streptococcus;s__	N/A	N/A	N/A	N/A	N/A	N/A	N/A	N/A	N/A	N/A	d__Bacteria;p__Firmicutes;c__Bacilli;o__Lactobacillales;f__Streptococcaceae;g__Streptococcus;s__	taxonomic classification defined by topology and ANI	classification based on placement in class-level tree	GCF_000148585.2, s__Streptococcus mitis, 95.0, 94.55, 0.9; GCA_905221155.1, s__Streptococcus sp905221155, 95.0, 94.5, 0.9; GCF_001281025.1, s__Streptococcus mitis_AK, 95.0, 94.4, 0.93; GCA_905221225.1, s__Streptococcus sp905221225, 95.0, 94.32, 0.89; GCF_001076775.1, s__Streptococcus pseudopneumoniae_G, 95.0, 94.26, 0.92; GCA_905221245.1, s__Streptococcus sp905221245, 95.0, 94.13, 0.91; GCF_00209…	97.46	11	0.99632	Genome not assigned to closest species as it falls outside its pre-defined ANI radius
WTCHG_774611_73845360	d__Bacteria;p__Firmicutes;c__Bacilli;o__Lactobacillales;f__Streptococcaceae;g__Streptococcus;s__	N/A	N/A	N/A	N/A	N/A	GCF_002096925.1	95	d__Bacteria;p__Firmicutes;c__Bacilli;o__Lactobacillales;f__Streptococcaceae;g__Streptococcus;s__Streptococcus mitis_AF	94.3	0.81	d__Bacteria;p__Firmicutes;c__Bacilli;o__Lactobacillales;f__Streptococcaceae;g__Streptococcus;s__	taxonomic classification defined by topology and ANI	classification based on placement in class-level tree	GCF_001281025.1, s__Streptococcus mitis_AK, 95.0, 94.86, 0.91; GCF_002096755.1, s__Streptococcus mitis_AC, 95.0, 94.74, 0.88; GCF_001076775.1, s__Streptococcus pseudopneumoniae_G, 95.0, 94.74, 0.9; GCA_905221245.1, s__Streptococcus sp905221245, 95.0, 94.55, 0.89; GCF_009496205.1, s__Streptococcus mitis_BN, 95.0, 94.11, 0.8; GCF_000148585.2, s__Streptococcus mitis, 95.0, 94.1, 0.87; GCA_905221155.…	98.27	11	0.998442	Genome not assigned to closest species as it falls outside its pre-defined ANI radius
U56_S76	d__Bacteria;p__Firmicutes;c__Bacilli;o__Lactobacillales;f__Streptococcaceae;g__Streptococcus;s__Streptococcus chosunense	GCF_003626515.1	95	d__Bacteria;p__Firmicutes;c__Bacilli;o__Lactobacillales;f__Streptococcaceae;g__Streptococcus;s__Streptococcus chosunense	95.14	0.92	GCF_003626515.1	95	d__Bacteria;p__Firmicutes;c__Bacilli;o__Lactobacillales;f__Streptococcaceae;g__Streptococcus;s__Streptococcus chosunense	95.14	0.92	d__Bacteria;p__Firmicutes;c__Bacilli;o__Lactobacillales;f__Streptococcaceae;g__Streptococcus;s__	taxonomic classification defined by topology and ANI	topological placement and ANI have congruent species assignments	GCF_002096895.1, s__Streptococcus mitis_AH, 95.0, 94.7, 0.92; GCF_003627155.1, s__Streptococcus gwangjuense, 95.0, 94.67, 0.93; GCF_001650315.1, s__Streptococcus sp001650315, 95.0, 94.65, 0.91; GCA_000385835.1, s__Streptococcus mitis_AI, 95.0, 94.52, 0.89; GCF_002096815.1, s__Streptococcus mitis_AD, 95.0, 94.38, 0.93; GCF_003942765.1, s__Streptococcus mitis_BE, 95.0, 94.32, 0.92; GCF_006385165.1,…	98.17	11	N/A	N/A
U57_S77	d__Bacteria;p__Firmicutes;c__Bacilli;o__Lactobacillales;f__Streptococcaceae;g__Streptococcus;s__Streptococcus chosunense	GCF_003626515.1	95	d__Bacteria;p__Firmicutes;c__Bacilli;o__Lactobacillales;f__Streptococcaceae;g__Streptococcus;s__Streptococcus chosunense	95.17	0.93	GCF_003626515.1	95	d__Bacteria;p__Firmicutes;c__Bacilli;o__Lactobacillales;f__Streptococcaceae;g__Streptococcus;s__Streptococcus chosunense	95.17	0.93	d__Bacteria;p__Firmicutes;c__Bacilli;o__Lactobacillales;f__Streptococcaceae;g__Streptococcus;s__	taxonomic classification defined by topology and ANI	topological placement and ANI have congruent species assignments	GCF_001650315.1, s__Streptococcus sp001650315, 95.0, 94.79, 0.91; GCF_002096895.1, s__Streptococcus mitis_AH, 95.0, 94.77, 0.92; GCF_003627155.1, s__Streptococcus gwangjuense, 95.0, 94.73, 0.93; GCA_000385835.1, s__Streptococcus mitis_AI, 95.0, 94.56, 0.88; GCF_002096815.1, s__Streptococcus mitis_AD, 95.0, 94.44, 0.94; GCF_003942765.1, s__Streptococcus mitis_BE, 95.0, 94.38, 0.92; GCF_006385165.1…	98.29	11	N/A	N/A
U63_S79	d__Bacteria;p__Firmicutes;c__Bacilli;o__Lactobacillales;f__Streptococcaceae;g__Streptococcus;s__Streptococcus chosunense	GCF_003626515.1	95	d__Bacteria;p__Firmicutes;c__Bacilli;o__Lactobacillales;f__Streptococcaceae;g__Streptococcus;s__Streptococcus chosunense	95.15	0.92	GCF_003626515.1	95	d__Bacteria;p__Firmicutes;c__Bacilli;o__Lactobacillales;f__Streptococcaceae;g__Streptococcus;s__Streptococcus chosunense	95.15	0.92	d__Bacteria;p__Firmicutes;c__Bacilli;o__Lactobacillales;f__Streptococcaceae;g__Streptococcus;s__	taxonomic classification defined by topology and ANI	topological placement and ANI have congruent species assignments	GCF_002096895.1, s__Streptococcus mitis_AH, 95.0, 94.8, 0.92; GCF_001650315.1, s__Streptococcus sp001650315, 95.0, 94.76, 0.91; GCF_003627155.1, s__Streptococcus gwangjuense, 95.0, 94.73, 0.93; GCA_000385835.1, s__Streptococcus mitis_AI, 95.0, 94.52, 0.88; GCF_002096815.1, s__Streptococcus mitis_AD, 95.0, 94.4, 0.94; GCF_003942765.1, s__Streptococcus mitis_BE, 95.0, 94.3, 0.93; GCF_006385165.1, s…	98.29	11	N/A	N/A
GCF_000722815.1_ASM72281v1	d__Bacteria;p__Firmicutes;c__Bacilli;o__Lactobacillales;f__Streptococcaceae;g__Streptococcus;s__Streptococcus chosunense	GCF_003626515.1	95	d__Bacteria;p__Firmicutes;c__Bacilli;o__Lactobacillales;f__Streptococcaceae;g__Streptococcus;s__Streptococcus chosunense	95.33	0.89	GCF_003626515.1	95	d__Bacteria;p__Firmicutes;c__Bacilli;o__Lactobacillales;f__Streptococcaceae;g__Streptococcus;s__Streptococcus chosunense	95.33	0.89	d__Bacteria;p__Firmicutes;c__Bacilli;o__Lactobacillales;f__Streptococcaceae;g__Streptococcus;s__	taxonomic classification defined by topology and ANI	topological placement and ANI have congruent species assignments	GCF_003627155.1, s__Streptococcus gwangjuense, 95.0, 94.62, 0.87; GCF_002096895.1, s__Streptococcus mitis_AH, 95.0, 94.36, 0.89; GCF_006385165.1, s__Streptococcus symci, 95.0, 94.25, 0.84; GCF_003942765.1, s__Streptococcus mitis_BE, 95.0, 94.21, 0.83; GCF_001650315.1, s__Streptococcus sp001650315, 95.0, 94.17, 0.86; GCF_002096815.1, s__Streptococcus mitis_AD, 95.0, 94.09, 0.83; GCA_000385835.1, s…	97.36	11	N/A	N/A
Smit.str18_56_v1.0	d__Bacteria;p__Firmicutes;c__Bacilli;o__Lactobacillales;f__Streptococcaceae;g__Streptococcus;s__Streptococcus chosunense	GCF_003626515.1	95	d__Bacteria;p__Firmicutes;c__Bacilli;o__Lactobacillales;f__Streptococcaceae;g__Streptococcus;s__Streptococcus chosunense	97.69	0.94	GCF_003626515.1	95	d__Bacteria;p__Firmicutes;c__Bacilli;o__Lactobacillales;f__Streptococcaceae;g__Streptococcus;s__Streptococcus chosunense	97.69	0.94	d__Bacteria;p__Firmicutes;c__Bacilli;o__Lactobacillales;f__Streptococcaceae;g__Streptococcus;s__	taxonomic classification defined by topology and ANI	topological placement and ANI have congruent species assignments	GCF_002096815.1, s__Streptococcus mitis_AD, 95.0, 94.5, 0.88; GCF_003627155.1, s__Streptococcus gwangjuense, 95.0, 94.34, 0.89; GCF_006385165.1, s__Streptococcus symci, 95.0, 94.33, 0.84; GCF_002096895.1, s__Streptococcus mitis_AH, 95.0, 94.31, 0.88; GCF_001650315.1, s__Streptococcus sp001650315, 95.0, 94.28, 0.86; GCF_003942765.1, s__Streptococcus mitis_BE, 95.0, 94.15, 0.87; GCA_000385835.1, s_…	93.67	11	N/A	N/A
U98_S90	d__Bacteria;p__Firmicutes;c__Bacilli;o__Lactobacillales;f__Streptococcaceae;g__Streptococcus;s__Streptococcus gwangjuense	GCF_003627155.1	95	d__Bacteria;p__Firmicutes;c__Bacilli;o__Lactobacillales;f__Streptococcaceae;g__Streptococcus;s__Streptococcus gwangjuense	95.39	0.92	N/A	N/A	N/A	N/A	N/A	d__Bacteria;p__Firmicutes;c__Bacilli;o__Lactobacillales;f__Streptococcaceae;g__Streptococcus;s__	ANI	topological placement and ANI have incongruent species assignments	GCF_003627155.1, s__Streptococcus gwangjuense, 95.0, 95.39, 0.92; GCA_000385835.1, s__Streptococcus mitis_AI, 95.0, 95.04, 0.89; GCF_006385165.1, s__Streptococcus symci, 95.0, 94.89, 0.91; GCF_001650315.1, s__Streptococcus sp001650315, 95.0, 94.82, 0.93; GCF_003942765.1, s__Streptococcus mitis_BE, 95.0, 94.79, 0.92; GCF_001579665.1, s__Streptococcus mitis_S, 95.0, 94.76, 0.89; GCF_003626515.1, s_…	98.23	11	N/A	N/A
U99_S91	d__Bacteria;p__Firmicutes;c__Bacilli;o__Lactobacillales;f__Streptococcaceae;g__Streptococcus;s__Streptococcus gwangjuense	GCF_003627155.1	95	d__Bacteria;p__Firmicutes;c__Bacilli;o__Lactobacillales;f__Streptococcaceae;g__Streptococcus;s__Streptococcus gwangjuense	95.25	0.92	N/A	N/A	N/A	N/A	N/A	d__Bacteria;p__Firmicutes;c__Bacilli;o__Lactobacillales;f__Streptococcaceae;g__Streptococcus;s__	ANI	topological placement and ANI have incongruent species assignments	GCF_003627155.1, s__Streptococcus gwangjuense, 95.0, 95.25, 0.92; GCA_000385835.1, s__Streptococcus mitis_AI, 95.0, 94.93, 0.88; GCF_006385165.1, s__Streptococcus symci, 95.0, 94.9, 0.91; GCF_001650315.1, s__Streptococcus sp001650315, 95.0, 94.81, 0.91; GCF_003626515.1, s__Streptococcus chosunense, 95.0, 94.77, 0.89; GCF_001579665.1, s__Streptococcus mitis_S, 95.0, 94.63, 0.9; GCF_003942765.1, s_…	98.23	11	N/A	N/A
12P_S5	d__Bacteria;p__Firmicutes;c__Bacilli;o__Lactobacillales;f__Streptococcaceae;g__Streptococcus;s__Streptococcus mitis	GCF_000148585.2	95	d__Bacteria;p__Firmicutes;c__Bacilli;o__Lactobacillales;f__Streptococcaceae;g__Streptococcus;s__Streptococcus mitis	96.03	0.94	GCF_000148585.2	95	d__Bacteria;p__Firmicutes;c__Bacilli;o__Lactobacillales;f__Streptococcaceae;g__Streptococcus;s__Streptococcus mitis	96.03	0.94	d__Bacteria;p__Firmicutes;c__Bacilli;o__Lactobacillales;f__Streptococcaceae;g__Streptococcus;s__	taxonomic classification defined by topology and ANI	topological placement and ANI have congruent species assignments	GCF_001810785.1, s__Streptococcus sp001810785, 95.0, 94.86, 0.91; GCF_001070815.1, s__Streptococcus pseudopneumoniae_P, 95.0, 94.85, 0.88; GCF_002096855.1, s__Streptococcus mitis_Y, 95.0, 94.77, 0.89; GCF_001281025.1, s__Streptococcus mitis_AK, 95.0, 94.73, 0.92; GCF_002096895.1, s__Streptococcus mitis_AH, 95.0, 94.72, 0.89; GCF_001650315.1, s__Streptococcus sp001650315, 95.0, 94.71, 0.86; GCF_00…	98.29	11	N/A	N/A
13P_S6	d__Bacteria;p__Firmicutes;c__Bacilli;o__Lactobacillales;f__Streptococcaceae;g__Streptococcus;s__Streptococcus mitis	GCF_000148585.2	95	d__Bacteria;p__Firmicutes;c__Bacilli;o__Lactobacillales;f__Streptococcaceae;g__Streptococcus;s__Streptococcus mitis	95.16	0.89	N/A	N/A	N/A	N/A	N/A	d__Bacteria;p__Firmicutes;c__Bacilli;o__Lactobacillales;f__Streptococcaceae;g__Streptococcus;s__	ANI	topological placement and ANI have incongruent species assignments	GCF_000148585.2, s__Streptococcus mitis, 95.0, 95.16, 0.89; GCF_001070815.1, s__Streptococcus pseudopneumoniae_P, 95.0, 94.54, 0.87; GCF_000220045.1, s__Streptococcus mitis_AP, 95.0, 94.49, 0.91; GCF_001076775.1, s__Streptococcus pseudopneumoniae_G, 95.0, 94.3, 0.9; GCF_901542415.1, s__Streptococcus mitis_BL, 95.0, 94.29, 0.9; GCF_002096855.1, s__Streptococcus mitis_Y, 95.0, 94.27, 0.88; GCF_9051…	98.31	11	N/A	N/A
161U_S19	d__Bacteria;p__Firmicutes;c__Bacilli;o__Lactobacillales;f__Streptococcaceae;g__Streptococcus;s__Streptococcus mitis	GCF_000148585.2	95	d__Bacteria;p__Firmicutes;c__Bacilli;o__Lactobacillales;f__Streptococcaceae;g__Streptococcus;s__Streptococcus mitis	95.1	0.87	GCF_000148585.2	95	d__Bacteria;p__Firmicutes;c__Bacilli;o__Lactobacillales;f__Streptococcaceae;g__Streptococcus;s__Streptococcus mitis	95.1	0.87	d__Bacteria;p__Firmicutes;c__Bacilli;o__Lactobacillales;f__Streptococcaceae;g__Streptococcus;s__	taxonomic classification defined by topology and ANI	topological placement and ANI have congruent species assignments	GCF_001076775.1, s__Streptococcus pseudopneumoniae_G, 95.0, 94.73, 0.92; GCF_001281025.1, s__Streptococcus mitis_AK, 95.0, 94.68, 0.88; GCF_002096755.1, s__Streptococcus mitis_AC, 95.0, 94.63, 0.86; GCF_001070815.1, s__Streptococcus pseudopneumoniae_P, 95.0, 94.63, 0.84; GCF_001810785.1, s__Streptococcus sp001810785, 95.0, 94.47, 0.89; GCF_905187535.1, s__Streptococcus mitis_BS, 95.0, 94.35, 0.88…	98.31	11	N/A	N/A
32P_S19	d__Bacteria;p__Firmicutes;c__Bacilli;o__Lactobacillales;f__Streptococcaceae;g__Streptococcus;s__Streptococcus mitis	GCF_000148585.2	95	d__Bacteria;p__Firmicutes;c__Bacilli;o__Lactobacillales;f__Streptococcaceae;g__Streptococcus;s__Streptococcus mitis	95.82	0.87	GCF_905187535.1	95	d__Bacteria;p__Firmicutes;c__Bacilli;o__Lactobacillales;f__Streptococcaceae;g__Streptococcus;s__Streptococcus mitis_BS	94.52	0.85	d__Bacteria;p__Firmicutes;c__Bacilli;o__Lactobacillales;f__Streptococcaceae;g__Streptococcus;s__	ANI	topological placement and ANI have incongruent species assignments	GCF_001810785.1, s__Streptococcus sp001810785, 95.0, 94.71, 0.9; GCF_001070815.1, s__Streptococcus pseudopneumoniae_P, 95.0, 94.62, 0.84; GCF_001650315.1, s__Streptococcus sp001650315, 95.0, 94.61, 0.82; GCF_002096895.1, s__Streptococcus mitis_AH, 95.0, 94.6, 0.84; GCF_001076775.1, s__Streptococcus pseudopneumoniae_G, 95.0, 94.6, 0.89; GCF_002096855.1, s__Streptococcus mitis_Y, 95.0, 94.58, 0.84;…	98.33	11	N/A	N/A
38P_S23	d__Bacteria;p__Firmicutes;c__Bacilli;o__Lactobacillales;f__Streptococcaceae;g__Streptococcus;s__Streptococcus mitis	GCF_000148585.2	95	d__Bacteria;p__Firmicutes;c__Bacilli;o__Lactobacillales;f__Streptococcaceae;g__Streptococcus;s__Streptococcus mitis	95.52	0.89	N/A	N/A	N/A	N/A	N/A	d__Bacteria;p__Firmicutes;c__Bacilli;o__Lactobacillales;f__Streptococcaceae;g__Streptococcus;s__	ANI	topological placement and ANI have incongruent species assignments	GCF_000148585.2, s__Streptococcus mitis, 95.0, 95.52, 0.89; GCF_001076775.1, s__Streptococcus pseudopneumoniae_G, 95.0, 94.64, 0.91; GCF_001070815.1, s__Streptococcus pseudopneumoniae_P, 95.0, 94.58, 0.84; GCF_001810785.1, s__Streptococcus sp001810785, 95.0, 94.56, 0.89; GCF_905187535.1, s__Streptococcus mitis_BS, 95.0, 94.53, 0.89; GCF_002096855.1, s__Streptococcus mitis_Y, 95.0, 94.44, 0.85; GC…	98.27	11	N/A	N/A
B110_S31	d__Bacteria;p__Firmicutes;c__Bacilli;o__Lactobacillales;f__Streptococcaceae;g__Streptococcus;s__Streptococcus mitis	GCF_000148585.2	95	d__Bacteria;p__Firmicutes;c__Bacilli;o__Lactobacillales;f__Streptococcaceae;g__Streptococcus;s__Streptococcus mitis	95.79	0.92	N/A	N/A	N/A	N/A	N/A	d__Bacteria;p__Firmicutes;c__Bacilli;o__Lactobacillales;f__Streptococcaceae;g__Streptococcus;s__	ANI	topological placement and ANI have incongruent species assignments	GCF_000148585.2, s__Streptococcus mitis, 95.0, 95.79, 0.92; GCF_001076775.1, s__Streptococcus pseudopneumoniae_G, 95.0, 94.77, 0.91; GCF_001070815.1, s__Streptococcus pseudopneumoniae_P, 95.0, 94.77, 0.86; GCF_001810785.1, s__Streptococcus sp001810785, 95.0, 94.73, 0.91; GCF_001281025.1, s__Streptococcus mitis_AK, 95.0, 94.68, 0.9; GCF_002096895.1, s__Streptococcus mitis_AH, 95.0, 94.66, 0.85; GC…	98.23	11	N/A	N/A
B111_S32	d__Bacteria;p__Firmicutes;c__Bacilli;o__Lactobacillales;f__Streptococcaceae;g__Streptococcus;s__Streptococcus mitis	GCF_000148585.2	95	d__Bacteria;p__Firmicutes;c__Bacilli;o__Lactobacillales;f__Streptococcaceae;g__Streptococcus;s__Streptococcus mitis	95.54	0.92	GCF_000148585.2	95	d__Bacteria;p__Firmicutes;c__Bacilli;o__Lactobacillales;f__Streptococcaceae;g__Streptococcus;s__Streptococcus mitis	95.54	0.92	d__Bacteria;p__Firmicutes;c__Bacilli;o__Lactobacillales;f__Streptococcaceae;g__Streptococcus;s__	taxonomic classification defined by topology and ANI	topological placement and ANI have congruent species assignments	GCF_001076775.1, s__Streptococcus pseudopneumoniae_G, 95.0, 94.83, 0.91; GCF_001070815.1, s__Streptococcus pseudopneumoniae_P, 95.0, 94.71, 0.9; GCF_002096835.1, s__Streptococcus mitis_W, 95.0, 94.56, 0.89; GCF_905187535.1, s__Streptococcus mitis_BS, 95.0, 94.56, 0.9; GCF_002096855.1, s__Streptococcus mitis_Y, 95.0, 94.48, 0.89; GCF_000220045.1, s__Streptococcus mitis_AP, 95.0, 94.47, 0.91; GCF_0…	98.27	11	N/A	N/A
B113_S34	d__Bacteria;p__Firmicutes;c__Bacilli;o__Lactobacillales;f__Streptococcaceae;g__Streptococcus;s__Streptococcus mitis	GCF_000148585.2	95	d__Bacteria;p__Firmicutes;c__Bacilli;o__Lactobacillales;f__Streptococcaceae;g__Streptococcus;s__Streptococcus mitis	95.84	0.94	N/A	N/A	N/A	N/A	N/A	d__Bacteria;p__Firmicutes;c__Bacilli;o__Lactobacillales;f__Streptococcaceae;g__Streptococcus;s__	ANI	topological placement and ANI have incongruent species assignments	GCF_000148585.2, s__Streptococcus mitis, 95.0, 95.84, 0.94; GCF_001076775.1, s__Streptococcus pseudopneumoniae_G, 95.0, 94.82, 0.92; GCF_001070815.1, s__Streptococcus pseudopneumoniae_P, 95.0, 94.82, 0.88; GCF_001810785.1, s__Streptococcus sp001810785, 95.0, 94.75, 0.93; GCF_002096755.1, s__Streptococcus mitis_AC, 95.0, 94.75, 0.9; GCF_001281025.1, s__Streptococcus mitis_AK, 95.0, 94.68, 0.93; GC…	98.25	11	N/A	N/A
B116_S37	d__Bacteria;p__Firmicutes;c__Bacilli;o__Lactobacillales;f__Streptococcaceae;g__Streptococcus;s__Streptococcus mitis	GCF_000148585.2	95	d__Bacteria;p__Firmicutes;c__Bacilli;o__Lactobacillales;f__Streptococcaceae;g__Streptococcus;s__Streptococcus mitis	95.64	0.89	GCF_001810785.1	95	d__Bacteria;p__Firmicutes;c__Bacilli;o__Lactobacillales;f__Streptococcaceae;g__Streptococcus;s__Streptococcus sp001810785	94.83	0.91	d__Bacteria;p__Firmicutes;c__Bacilli;o__Lactobacillales;f__Streptococcaceae;g__Streptococcus;s__	ANI	topological placement and ANI have incongruent species assignments	GCF_001076775.1, s__Streptococcus pseudopneumoniae_G, 95.0, 94.91, 0.92; GCF_002096755.1, s__Streptococcus mitis_AC, 95.0, 94.74, 0.89; GCF_001281025.1, s__Streptococcus mitis_AK, 95.0, 94.64, 0.91; GCF_002096855.1, s__Streptococcus mitis_Y, 95.0, 94.53, 0.87; GCF_905187535.1, s__Streptococcus mitis_BS, 95.0, 94.5, 0.9; GCF_001070815.1, s__Streptococcus pseudopneumoniae_P, 95.0, 94.48, 0.85; GCF_…	97.46	11	N/A	N/A
B122_S43	d__Bacteria;p__Firmicutes;c__Bacilli;o__Lactobacillales;f__Streptococcaceae;g__Streptococcus;s__Streptococcus mitis	GCF_000148585.2	95	d__Bacteria;p__Firmicutes;c__Bacilli;o__Lactobacillales;f__Streptococcaceae;g__Streptococcus;s__Streptococcus mitis	96	0.91	GCF_000148585.2	95	d__Bacteria;p__Firmicutes;c__Bacilli;o__Lactobacillales;f__Streptococcaceae;g__Streptococcus;s__Streptococcus mitis	96	0.91	d__Bacteria;p__Firmicutes;c__Bacilli;o__Lactobacillales;f__Streptococcaceae;g__Streptococcus;s__	taxonomic classification defined by topology and ANI	topological placement and ANI have congruent species assignments	GCF_001810785.1, s__Streptococcus sp001810785, 95.0, 94.84, 0.9; GCF_001070815.1, s__Streptococcus pseudopneumoniae_P, 95.0, 94.77, 0.83; GCF_002096855.1, s__Streptococcus mitis_Y, 95.0, 94.62, 0.87; GCF_001076775.1, s__Streptococcus pseudopneumoniae_G, 95.0, 94.6, 0.91; GCF_002096755.1, s__Streptococcus mitis_AC, 95.0, 94.6, 0.88; GCF_905187535.1, s__Streptococcus mitis_BS, 95.0, 94.6, 0.89; GCF…	98.33	11	N/A	N/A
B125_S45	d__Bacteria;p__Firmicutes;c__Bacilli;o__Lactobacillales;f__Streptococcaceae;g__Streptococcus;s__Streptococcus mitis	GCF_000148585.2	95	d__Bacteria;p__Firmicutes;c__Bacilli;o__Lactobacillales;f__Streptococcaceae;g__Streptococcus;s__Streptococcus mitis	95.56	0.92	GCF_000148585.2	95	d__Bacteria;p__Firmicutes;c__Bacilli;o__Lactobacillales;f__Streptococcaceae;g__Streptococcus;s__Streptococcus mitis	95.56	0.92	d__Bacteria;p__Firmicutes;c__Bacilli;o__Lactobacillales;f__Streptococcaceae;g__Streptococcus;s__	taxonomic classification defined by topology and ANI	topological placement and ANI have congruent species assignments	GCF_001070815.1, s__Streptococcus pseudopneumoniae_P, 95.0, 94.8, 0.87; GCF_001076775.1, s__Streptococcus pseudopneumoniae_G, 95.0, 94.67, 0.91; GCF_002096855.1, s__Streptococcus mitis_Y, 95.0, 94.6, 0.88; GCF_905187535.1, s__Streptococcus mitis_BS, 95.0, 94.58, 0.88; GCF_000220045.1, s__Streptococcus mitis_AP, 95.0, 94.56, 0.91; GCF_002096835.1, s__Streptococcus mitis_W, 95.0, 94.55, 0.89; GCF_0…	97.44	11	N/A	N/A
B126_S46	d__Bacteria;p__Firmicutes;c__Bacilli;o__Lactobacillales;f__Streptococcaceae;g__Streptococcus;s__Streptococcus mitis	GCF_000148585.2	95	d__Bacteria;p__Firmicutes;c__Bacilli;o__Lactobacillales;f__Streptococcaceae;g__Streptococcus;s__Streptococcus mitis	95.86	0.89	GCF_905187535.1	95	d__Bacteria;p__Firmicutes;c__Bacilli;o__Lactobacillales;f__Streptococcaceae;g__Streptococcus;s__Streptococcus mitis_BS	94.55	0.88	d__Bacteria;p__Firmicutes;c__Bacilli;o__Lactobacillales;f__Streptococcaceae;g__Streptococcus;s__	ANI	topological placement and ANI have incongruent species assignments	GCF_001810785.1, s__Streptococcus sp001810785, 95.0, 94.92, 0.9; GCF_001070815.1, s__Streptococcus pseudopneumoniae_P, 95.0, 94.75, 0.83; GCF_001281025.1, s__Streptococcus mitis_AK, 95.0, 94.67, 0.87; GCF_001076775.1, s__Streptococcus pseudopneumoniae_G, 95.0, 94.64, 0.9; GCF_002096755.1, s__Streptococcus mitis_AC, 95.0, 94.54, 0.88; GCF_002096855.1, s__Streptococcus mitis_Y, 95.0, 94.52, 0.85; G…	98.27	11	N/A	N/A
B12_S34	d__Bacteria;p__Firmicutes;c__Bacilli;o__Lactobacillales;f__Streptococcaceae;g__Streptococcus;s__Streptococcus mitis	GCF_000148585.2	95	d__Bacteria;p__Firmicutes;c__Bacilli;o__Lactobacillales;f__Streptococcaceae;g__Streptococcus;s__Streptococcus mitis	95.74	0.93	N/A	N/A	N/A	N/A	N/A	d__Bacteria;p__Firmicutes;c__Bacilli;o__Lactobacillales;f__Streptococcaceae;g__Streptococcus;s__	ANI	topological placement and ANI have incongruent species assignments	GCF_000148585.2, s__Streptococcus mitis, 95.0, 95.74, 0.93; GCF_001070815.1, s__Streptococcus pseudopneumoniae_P, 95.0, 94.83, 0.88; GCF_001076775.1, s__Streptococcus pseudopneumoniae_G, 95.0, 94.69, 0.93; GCF_001810785.1, s__Streptococcus sp001810785, 95.0, 94.67, 0.91; GCF_905187535.1, s__Streptococcus mitis_BS, 95.0, 94.66, 0.91; GCF_002096855.1, s__Streptococcus mitis_Y, 95.0, 94.6, 0.89; GCF…	98.27	11	N/A	N/A
B13_S35	d__Bacteria;p__Firmicutes;c__Bacilli;o__Lactobacillales;f__Streptococcaceae;g__Streptococcus;s__Streptococcus mitis	GCF_000148585.2	95	d__Bacteria;p__Firmicutes;c__Bacilli;o__Lactobacillales;f__Streptococcaceae;g__Streptococcus;s__Streptococcus mitis	95.81	0.91	N/A	N/A	N/A	N/A	N/A	d__Bacteria;p__Firmicutes;c__Bacilli;o__Lactobacillales;f__Streptococcaceae;g__Streptococcus;s__	ANI	topological placement and ANI have incongruent species assignments	GCF_000148585.2, s__Streptococcus mitis, 95.0, 95.81, 0.91; GCF_001810785.1, s__Streptococcus sp001810785, 95.0, 95.07, 0.9; GCF_001070815.1, s__Streptococcus pseudopneumoniae_P, 95.0, 94.83, 0.85; GCF_001076775.1, s__Streptococcus pseudopneumoniae_G, 95.0, 94.78, 0.91; GCF_002096755.1, s__Streptococcus mitis_AC, 95.0, 94.74, 0.89; GCF_002096895.1, s__Streptococcus mitis_AH, 95.0, 94.66, 0.85; GC…	98.25	11	N/A	N/A
B153_S71	d__Bacteria;p__Firmicutes;c__Bacilli;o__Lactobacillales;f__Streptococcaceae;g__Streptococcus;s__Streptococcus mitis	GCF_000148585.2	95	d__Bacteria;p__Firmicutes;c__Bacilli;o__Lactobacillales;f__Streptococcaceae;g__Streptococcus;s__Streptococcus mitis	95.44	0.91	N/A	N/A	N/A	N/A	N/A	d__Bacteria;p__Firmicutes;c__Bacilli;o__Lactobacillales;f__Streptococcaceae;g__Streptococcus;s__	ANI	topological placement and ANI have incongruent species assignments	GCF_000148585.2, s__Streptococcus mitis, 95.0, 95.44, 0.91; GCF_001810785.1, s__Streptococcus sp001810785, 95.0, 94.77, 0.9; GCF_001076775.1, s__Streptococcus pseudopneumoniae_G, 95.0, 94.71, 0.91; GCF_002096755.1, s__Streptococcus mitis_AC, 95.0, 94.56, 0.87; GCF_905187535.1, s__Streptococcus mitis_BS, 95.0, 94.54, 0.88; GCF_001281025.1, s__Streptococcus mitis_AK, 95.0, 94.52, 0.92; GCF_00209692…	98.31	11	N/A	N/A
B3_S25	d__Bacteria;p__Firmicutes;c__Bacilli;o__Lactobacillales;f__Streptococcaceae;g__Streptococcus;s__Streptococcus mitis	GCF_000148585.2	95	d__Bacteria;p__Firmicutes;c__Bacilli;o__Lactobacillales;f__Streptococcaceae;g__Streptococcus;s__Streptococcus mitis	95.12	0.92	GCF_000722765.2	95	d__Bacteria;p__Firmicutes;c__Bacilli;o__Lactobacillales;f__Streptococcaceae;g__Streptococcus;s__Streptococcus mitis_AQ	94.23	0.92	d__Bacteria;p__Firmicutes;c__Bacilli;o__Lactobacillales;f__Streptococcaceae;g__Streptococcus;s__	ANI	topological placement and ANI have incongruent species assignments	GCF_001070815.1, s__Streptococcus pseudopneumoniae_P, 95.0, 94.71, 0.86; GCF_000220045.1, s__Streptococcus mitis_AP, 95.0, 94.57, 0.9; GCF_901542415.1, s__Streptococcus mitis_BL, 95.0, 94.55, 0.91; GCF_905187535.1, s__Streptococcus mitis_BS, 95.0, 94.46, 0.91; GCF_002096835.1, s__Streptococcus mitis_W, 95.0, 94.34, 0.88; GCF_001076775.1, s__Streptococcus pseudopneumoniae_G, 95.0, 94.32, 0.91; GCF…	98.29	11	N/A	N/A
B45_S63	d__Bacteria;p__Firmicutes;c__Bacilli;o__Lactobacillales;f__Streptococcaceae;g__Streptococcus;s__Streptococcus mitis	GCF_000148585.2	95	d__Bacteria;p__Firmicutes;c__Bacilli;o__Lactobacillales;f__Streptococcaceae;g__Streptococcus;s__Streptococcus mitis	95.13	0.91	N/A	N/A	N/A	N/A	N/A	d__Bacteria;p__Firmicutes;c__Bacilli;o__Lactobacillales;f__Streptococcaceae;g__Streptococcus;s__	ANI	topological placement and ANI have incongruent species assignments	GCF_000148585.2, s__Streptococcus mitis, 95.0, 95.13, 0.91; GCF_001070815.1, s__Streptococcus pseudopneumoniae_P, 95.0, 94.78, 0.89; GCF_002096835.1, s__Streptococcus mitis_W, 95.0, 94.65, 0.91; GCF_001076775.1, s__Streptococcus pseudopneumoniae_G, 95.0, 94.56, 0.89; GCF_000220045.1, s__Streptococcus mitis_AP, 95.0, 94.5, 0.91; GCF_905187535.1, s__Streptococcus mitis_BS, 95.0, 94.43, 0.91; GCF_90…	98.29	11	N/A	N/A
B46_S64	d__Bacteria;p__Firmicutes;c__Bacilli;o__Lactobacillales;f__Streptococcaceae;g__Streptococcus;s__Streptococcus mitis	GCF_000148585.2	95	d__Bacteria;p__Firmicutes;c__Bacilli;o__Lactobacillales;f__Streptococcaceae;g__Streptococcus;s__Streptococcus mitis	95.27	0.89	N/A	N/A	N/A	N/A	N/A	d__Bacteria;p__Firmicutes;c__Bacilli;o__Lactobacillales;f__Streptococcaceae;g__Streptococcus;s__	ANI	topological placement and ANI have incongruent species assignments	GCF_000148585.2, s__Streptococcus mitis, 95.0, 95.27, 0.89; GCF_001076775.1, s__Streptococcus pseudopneumoniae_G, 95.0, 95.13, 0.91; GCF_905187535.1, s__Streptococcus mitis_BS, 95.0, 94.7, 0.89; GCF_002096755.1, s__Streptococcus mitis_AC, 95.0, 94.69, 0.88; GCF_001070815.1, s__Streptococcus pseudopneumoniae_P, 95.0, 94.68, 0.84; GCF_001281025.1, s__Streptococcus mitis_AK, 95.0, 94.67, 0.9; GCF_00…	98.31	11	N/A	N/A
B4_S26	d__Bacteria;p__Firmicutes;c__Bacilli;o__Lactobacillales;f__Streptococcaceae;g__Streptococcus;s__Streptococcus mitis	GCF_000148585.2	95	d__Bacteria;p__Firmicutes;c__Bacilli;o__Lactobacillales;f__Streptococcaceae;g__Streptococcus;s__Streptococcus mitis	95.17	0.89	GCF_000148585.2	95	d__Bacteria;p__Firmicutes;c__Bacilli;o__Lactobacillales;f__Streptococcaceae;g__Streptococcus;s__Streptococcus mitis	95.17	0.89	d__Bacteria;p__Firmicutes;c__Bacilli;o__Lactobacillales;f__Streptococcaceae;g__Streptococcus;s__	taxonomic classification defined by topology and ANI	topological placement and ANI have congruent species assignments	GCF_001070815.1, s__Streptococcus pseudopneumoniae_P, 95.0, 94.7, 0.86; GCF_001076775.1, s__Streptococcus pseudopneumoniae_G, 95.0, 94.68, 0.9; GCF_901542415.1, s__Streptococcus mitis_BL, 95.0, 94.56, 0.9; GCF_905187535.1, s__Streptococcus mitis_BS, 95.0, 94.54, 0.9; GCF_000220045.1, s__Streptococcus mitis_AP, 95.0, 94.47, 0.9; GCF_002096755.1, s__Streptococcus mitis_AC, 95.0, 94.4, 0.89; GCF_002…	97.44	11	N/A	N/A
B56_S74	d__Bacteria;p__Firmicutes;c__Bacilli;o__Lactobacillales;f__Streptococcaceae;g__Streptococcus;s__Streptococcus mitis	GCF_000148585.2	95	d__Bacteria;p__Firmicutes;c__Bacilli;o__Lactobacillales;f__Streptococcaceae;g__Streptococcus;s__Streptococcus mitis	95.1	0.91	N/A	N/A	N/A	N/A	N/A	d__Bacteria;p__Firmicutes;c__Bacilli;o__Lactobacillales;f__Streptococcaceae;g__Streptococcus;s__	ANI	topological placement and ANI have incongruent species assignments	GCF_000148585.2, s__Streptococcus mitis, 95.0, 95.1, 0.91; GCF_001076775.1, s__Streptococcus pseudopneumoniae_G, 95.0, 94.73, 0.91; GCF_002096755.1, s__Streptococcus mitis_AC, 95.0, 94.71, 0.88; GCF_001281025.1, s__Streptococcus mitis_AK, 95.0, 94.68, 0.91; GCF_905187535.1, s__Streptococcus mitis_BS, 95.0, 94.55, 0.92; GCF_002096855.1, s__Streptococcus mitis_Y, 95.0, 94.45, 0.88; GCA_905221155.1,…	97.44	11	N/A	N/A
B57_S75	d__Bacteria;p__Firmicutes;c__Bacilli;o__Lactobacillales;f__Streptococcaceae;g__Streptococcus;s__Streptococcus mitis	GCF_000148585.2	95	d__Bacteria;p__Firmicutes;c__Bacilli;o__Lactobacillales;f__Streptococcaceae;g__Streptococcus;s__Streptococcus mitis	95.52	0.88	N/A	N/A	N/A	N/A	N/A	d__Bacteria;p__Firmicutes;c__Bacilli;o__Lactobacillales;f__Streptococcaceae;g__Streptococcus;s__	ANI	topological placement and ANI have incongruent species assignments	GCF_000148585.2, s__Streptococcus mitis, 95.0, 95.52, 0.88; GCF_001070815.1, s__Streptococcus pseudopneumoniae_P, 95.0, 94.78, 0.85; GCF_001810785.1, s__Streptococcus sp001810785, 95.0, 94.76, 0.9; GCF_002096895.1, s__Streptococcus mitis_AH, 95.0, 94.72, 0.84; GCF_002096755.1, s__Streptococcus mitis_AC, 95.0, 94.71, 0.89; GCF_001076775.1, s__Streptococcus pseudopneumoniae_G, 95.0, 94.68, 0.91; GC…	97.42	11	N/A	N/A
B60_S78	d__Bacteria;p__Firmicutes;c__Bacilli;o__Lactobacillales;f__Streptococcaceae;g__Streptococcus;s__Streptococcus mitis	GCF_000148585.2	95	d__Bacteria;p__Firmicutes;c__Bacilli;o__Lactobacillales;f__Streptococcaceae;g__Streptococcus;s__Streptococcus mitis	96.33	0.96	GCF_000148585.2	95	d__Bacteria;p__Firmicutes;c__Bacilli;o__Lactobacillales;f__Streptococcaceae;g__Streptococcus;s__Streptococcus mitis	96.33	0.96	d__Bacteria;p__Firmicutes;c__Bacilli;o__Lactobacillales;f__Streptococcaceae;g__Streptococcus;s__	taxonomic classification defined by topology and ANI	topological placement and ANI have congruent species assignments	GCF_001810785.1, s__Streptococcus sp001810785, 95.0, 94.91, 0.94; GCF_002096855.1, s__Streptococcus mitis_Y, 95.0, 94.83, 0.91; GCF_001070815.1, s__Streptococcus pseudopneumoniae_P, 95.0, 94.77, 0.87; GCF_001076775.1, s__Streptococcus pseudopneumoniae_G, 95.0, 94.73, 0.92; GCF_905187535.1, s__Streptococcus mitis_BS, 95.0, 94.61, 0.91; GCF_001281025.1, s__Streptococcus mitis_AK, 95.0, 94.57, 0.93;…	98.31	11	N/A	N/A
B96_S17	d__Bacteria;p__Firmicutes;c__Bacilli;o__Lactobacillales;f__Streptococcaceae;g__Streptococcus;s__Streptococcus mitis	GCF_000148585.2	95	d__Bacteria;p__Firmicutes;c__Bacilli;o__Lactobacillales;f__Streptococcaceae;g__Streptococcus;s__Streptococcus mitis	95.3	0.91	N/A	N/A	N/A	N/A	N/A	d__Bacteria;p__Firmicutes;c__Bacilli;o__Lactobacillales;f__Streptococcaceae;g__Streptococcus;s__	ANI	topological placement and ANI have incongruent species assignments	GCF_000148585.2, s__Streptococcus mitis, 95.0, 95.3, 0.91; GCF_001076775.1, s__Streptococcus pseudopneumoniae_G, 95.0, 94.57, 0.91; GCF_905187535.1, s__Streptococcus mitis_BS, 95.0, 94.54, 0.9; GCF_001070815.1, s__Streptococcus pseudopneumoniae_P, 95.0, 94.52, 0.86; GCF_000220045.1, s__Streptococcus mitis_AP, 95.0, 94.46, 0.92; GCF_002096835.1, s__Streptococcus mitis_W, 95.0, 94.46, 0.86; GCF_002…	98.25	11	N/A	N/A
P55_S33	d__Bacteria;p__Firmicutes;c__Bacilli;o__Lactobacillales;f__Streptococcaceae;g__Streptococcus;s__Streptococcus mitis	GCF_000148585.2	95	d__Bacteria;p__Firmicutes;c__Bacilli;o__Lactobacillales;f__Streptococcaceae;g__Streptococcus;s__Streptococcus mitis	95.94	0.93	N/A	N/A	N/A	N/A	N/A	d__Bacteria;p__Firmicutes;c__Bacilli;o__Lactobacillales;f__Streptococcaceae;g__Streptococcus;s__	ANI	topological placement and ANI have incongruent species assignments	GCF_000148585.2, s__Streptococcus mitis, 95.0, 95.94, 0.93; GCF_001810785.1, s__Streptococcus sp001810785, 95.0, 94.8, 0.94; GCF_905187535.1, s__Streptococcus mitis_BS, 95.0, 94.77, 0.92; GCF_001070815.1, s__Streptococcus pseudopneumoniae_P, 95.0, 94.77, 0.87; GCF_002096755.1, s__Streptococcus mitis_AC, 95.0, 94.72, 0.89; GCF_001076775.1, s__Streptococcus pseudopneumoniae_G, 95.0, 94.64, 0.92; GC…	98.25	11	N/A	N/A
U10_S50	d__Bacteria;p__Firmicutes;c__Bacilli;o__Lactobacillales;f__Streptococcaceae;g__Streptococcus;s__Streptococcus mitis	GCF_000148585.2	95	d__Bacteria;p__Firmicutes;c__Bacilli;o__Lactobacillales;f__Streptococcaceae;g__Streptococcus;s__Streptococcus mitis	95.53	0.89	N/A	N/A	N/A	N/A	N/A	d__Bacteria;p__Firmicutes;c__Bacilli;o__Lactobacillales;f__Streptococcaceae;g__Streptococcus;s__	ANI	topological placement and ANI have incongruent species assignments	GCF_000148585.2, s__Streptococcus mitis, 95.0, 95.53, 0.89; GCF_001070815.1, s__Streptococcus pseudopneumoniae_P, 95.0, 94.76, 0.84; GCF_001076775.1, s__Streptococcus pseudopneumoniae_G, 95.0, 94.74, 0.9; GCF_905187535.1, s__Streptococcus mitis_BS, 95.0, 94.71, 0.88; GCF_001810785.1, s__Streptococcus sp001810785, 95.0, 94.65, 0.88; GCF_001281025.1, s__Streptococcus mitis_AK, 95.0, 94.61, 0.9; GCF…	98.27	11	N/A	N/A
U114_S96	d__Bacteria;p__Firmicutes;c__Bacilli;o__Lactobacillales;f__Streptococcaceae;g__Streptococcus;s__Streptococcus mitis	GCF_000148585.2	95	d__Bacteria;p__Firmicutes;c__Bacilli;o__Lactobacillales;f__Streptococcaceae;g__Streptococcus;s__Streptococcus mitis	95.41	0.9	GCF_000148585.2	95	d__Bacteria;p__Firmicutes;c__Bacilli;o__Lactobacillales;f__Streptococcaceae;g__Streptococcus;s__Streptococcus mitis	95.41	0.9	d__Bacteria;p__Firmicutes;c__Bacilli;o__Lactobacillales;f__Streptococcaceae;g__Streptococcus;s__	taxonomic classification defined by topology and ANI	topological placement and ANI have congruent species assignments	GCF_905187535.1, s__Streptococcus mitis_BS, 95.0, 94.78, 0.9; GCF_001076775.1, s__Streptococcus pseudopneumoniae_G, 95.0, 94.75, 0.91; GCF_001810785.1, s__Streptococcus sp001810785, 95.0, 94.75, 0.9; GCF_001070815.1, s__Streptococcus pseudopneumoniae_P, 95.0, 94.69, 0.87; GCF_002096755.1, s__Streptococcus mitis_AC, 95.0, 94.64, 0.91; GCF_001281025.1, s__Streptococcus mitis_AK, 95.0, 94.61, 0.92; …	97.46	11	N/A	N/A
U12_S51	d__Bacteria;p__Firmicutes;c__Bacilli;o__Lactobacillales;f__Streptococcaceae;g__Streptococcus;s__Streptococcus mitis	GCF_000148585.2	95	d__Bacteria;p__Firmicutes;c__Bacilli;o__Lactobacillales;f__Streptococcaceae;g__Streptococcus;s__Streptococcus mitis	95.29	0.88	GCF_000148585.2	95	d__Bacteria;p__Firmicutes;c__Bacilli;o__Lactobacillales;f__Streptococcaceae;g__Streptococcus;s__Streptococcus mitis	95.29	0.88	d__Bacteria;p__Firmicutes;c__Bacilli;o__Lactobacillales;f__Streptococcaceae;g__Streptococcus;s__	taxonomic classification defined by topology and ANI	topological placement and ANI have congruent species assignments	GCF_001076775.1, s__Streptococcus pseudopneumoniae_G, 95.0, 94.77, 0.91; GCF_001070815.1, s__Streptococcus pseudopneumoniae_P, 95.0, 94.76, 0.87; GCF_905187535.1, s__Streptococcus mitis_BS, 95.0, 94.62, 0.91; GCF_002096755.1, s__Streptococcus mitis_AC, 95.0, 94.58, 0.91; GCF_002096855.1, s__Streptococcus mitis_Y, 95.0, 94.56, 0.86; GCF_001281025.1, s__Streptococcus mitis_AK, 95.0, 94.55, 0.91; GC…	98.23	11	N/A	N/A
U13_S52	d__Bacteria;p__Firmicutes;c__Bacilli;o__Lactobacillales;f__Streptococcaceae;g__Streptococcus;s__Streptococcus mitis	GCF_000148585.2	95	d__Bacteria;p__Firmicutes;c__Bacilli;o__Lactobacillales;f__Streptococcaceae;g__Streptococcus;s__Streptococcus mitis	95.72	0.89	N/A	N/A	N/A	N/A	N/A	d__Bacteria;p__Firmicutes;c__Bacilli;o__Lactobacillales;f__Streptococcaceae;g__Streptococcus;s__	ANI	topological placement and ANI have incongruent species assignments	GCF_000148585.2, s__Streptococcus mitis, 95.0, 95.72, 0.89; GCF_001076775.1, s__Streptococcus pseudopneumoniae_G, 95.0, 94.93, 0.91; GCF_905187535.1, s__Streptococcus mitis_BS, 95.0, 94.76, 0.9; GCF_001070815.1, s__Streptococcus pseudopneumoniae_P, 95.0, 94.73, 0.84; GCF_000220045.1, s__Streptococcus mitis_AP, 95.0, 94.69, 0.88; GCF_002096855.1, s__Streptococcus mitis_Y, 95.0, 94.69, 0.87; GCF_00…	98.33	11	N/A	N/A
U16_S55	d__Bacteria;p__Firmicutes;c__Bacilli;o__Lactobacillales;f__Streptococcaceae;g__Streptococcus;s__Streptococcus mitis	GCF_000148585.2	95	d__Bacteria;p__Firmicutes;c__Bacilli;o__Lactobacillales;f__Streptococcaceae;g__Streptococcus;s__Streptococcus mitis	95.25	0.88	GCF_000148585.2	95	d__Bacteria;p__Firmicutes;c__Bacilli;o__Lactobacillales;f__Streptococcaceae;g__Streptococcus;s__Streptococcus mitis	95.25	0.88	d__Bacteria;p__Firmicutes;c__Bacilli;o__Lactobacillales;f__Streptococcaceae;g__Streptococcus;s__	taxonomic classification defined by topology and ANI	topological placement and ANI have congruent species assignments	GCF_001070815.1, s__Streptococcus pseudopneumoniae_P, 95.0, 94.76, 0.86; GCF_001076775.1, s__Streptococcus pseudopneumoniae_G, 95.0, 94.67, 0.92; GCF_905187535.1, s__Streptococcus mitis_BS, 95.0, 94.6, 0.89; GCF_002096755.1, s__Streptococcus mitis_AC, 95.0, 94.6, 0.91; GCF_002096855.1, s__Streptococcus mitis_Y, 95.0, 94.5, 0.87; GCF_001281025.1, s__Streptococcus mitis_AK, 95.0, 94.49, 0.9; GCF_00…	98.23	11	N/A	N/A
U36_S66	d__Bacteria;p__Firmicutes;c__Bacilli;o__Lactobacillales;f__Streptococcaceae;g__Streptococcus;s__Streptococcus mitis	GCF_000148585.2	95	d__Bacteria;p__Firmicutes;c__Bacilli;o__Lactobacillales;f__Streptococcaceae;g__Streptococcus;s__Streptococcus mitis	95.35	0.91	GCF_002096855.1	95	d__Bacteria;p__Firmicutes;c__Bacilli;o__Lactobacillales;f__Streptococcaceae;g__Streptococcus;s__Streptococcus mitis_Y	94.34	0.88	d__Bacteria;p__Firmicutes;c__Bacilli;o__Lactobacillales;f__Streptococcaceae;g__Streptococcus;s__	ANI	topological placement and ANI have incongruent species assignments	GCF_001070815.1, s__Streptococcus pseudopneumoniae_P, 95.0, 94.73, 0.86; GCF_905187535.1, s__Streptococcus mitis_BS, 95.0, 94.69, 0.91; GCF_001076775.1, s__Streptococcus pseudopneumoniae_G, 95.0, 94.65, 0.93; GCF_002096895.1, s__Streptococcus mitis_AH, 95.0, 94.5, 0.82; GCF_001810785.1, s__Streptococcus sp001810785, 95.0, 94.5, 0.9; GCF_002096755.1, s__Streptococcus mitis_AC, 95.0, 94.48, 0.88; G…	98.27	11	N/A	N/A
U39_S69	d__Bacteria;p__Firmicutes;c__Bacilli;o__Lactobacillales;f__Streptococcaceae;g__Streptococcus;s__Streptococcus mitis	GCF_000148585.2	95	d__Bacteria;p__Firmicutes;c__Bacilli;o__Lactobacillales;f__Streptococcaceae;g__Streptococcus;s__Streptococcus mitis	95.29	0.91	GCF_002096855.1	95	d__Bacteria;p__Firmicutes;c__Bacilli;o__Lactobacillales;f__Streptococcaceae;g__Streptococcus;s__Streptococcus mitis_Y	94.35	0.87	d__Bacteria;p__Firmicutes;c__Bacilli;o__Lactobacillales;f__Streptococcaceae;g__Streptococcus;s__	ANI	topological placement and ANI have incongruent species assignments	GCF_905187535.1, s__Streptococcus mitis_BS, 95.0, 94.79, 0.91; GCF_001076775.1, s__Streptococcus pseudopneumoniae_G, 95.0, 94.72, 0.92; GCF_001070815.1, s__Streptococcus pseudopneumoniae_P, 95.0, 94.66, 0.86; GCF_002096755.1, s__Streptococcus mitis_AC, 95.0, 94.5, 0.88; GCF_001810785.1, s__Streptococcus sp001810785, 95.0, 94.5, 0.9; GCF_001281025.1, s__Streptococcus mitis_AK, 95.0, 94.47, 0.91; G…	97.44	11	N/A	N/A
U54_S75	d__Bacteria;p__Firmicutes;c__Bacilli;o__Lactobacillales;f__Streptococcaceae;g__Streptococcus;s__Streptococcus mitis	GCF_000148585.2	95	d__Bacteria;p__Firmicutes;c__Bacilli;o__Lactobacillales;f__Streptococcaceae;g__Streptococcus;s__Streptococcus mitis	95.79	0.91	GCF_905187535.1	95	d__Bacteria;p__Firmicutes;c__Bacilli;o__Lactobacillales;f__Streptococcaceae;g__Streptococcus;s__Streptococcus mitis_BS	94.64	0.91	d__Bacteria;p__Firmicutes;c__Bacilli;o__Lactobacillales;f__Streptococcaceae;g__Streptococcus;s__	ANI	topological placement and ANI have incongruent species assignments	GCF_001070815.1, s__Streptococcus pseudopneumoniae_P, 95.0, 94.76, 0.87; GCF_001076775.1, s__Streptococcus pseudopneumoniae_G, 95.0, 94.76, 0.92; GCF_001810785.1, s__Streptococcus sp001810785, 95.0, 94.66, 0.91; GCF_001281025.1, s__Streptococcus mitis_AK, 95.0, 94.63, 0.92; GCF_002096855.1, s__Streptococcus mitis_Y, 95.0, 94.59, 0.88; GCF_002096895.1, s__Streptococcus mitis_AH, 95.0, 94.56, 0.86;…	98.25	11	N/A	N/A
U67_S83	d__Bacteria;p__Firmicutes;c__Bacilli;o__Lactobacillales;f__Streptococcaceae;g__Streptococcus;s__Streptococcus mitis	GCF_000148585.2	95	d__Bacteria;p__Firmicutes;c__Bacilli;o__Lactobacillales;f__Streptococcaceae;g__Streptococcus;s__Streptococcus mitis	95.43	0.9	GCF_001070815.1	95	d__Bacteria;p__Firmicutes;c__Bacilli;o__Lactobacillales;f__Streptococcaceae;g__Streptococcus;s__Streptococcus pseudopneumoniae_P	94.91	0.87	d__Bacteria;p__Firmicutes;c__Bacilli;o__Lactobacillales;f__Streptococcaceae;g__Streptococcus;s__	ANI	topological placement and ANI have incongruent species assignments	GCF_001076775.1, s__Streptococcus pseudopneumoniae_G, 95.0, 94.86, 0.92; GCF_905187535.1, s__Streptococcus mitis_BS, 95.0, 94.81, 0.92; GCF_002096755.1, s__Streptococcus mitis_AC, 95.0, 94.67, 0.87; GCF_001810785.1, s__Streptococcus sp001810785, 95.0, 94.6, 0.92; GCF_002096895.1, s__Streptococcus mitis_AH, 95.0, 94.53, 0.87; GCF_002096855.1, s__Streptococcus mitis_Y, 95.0, 94.52, 0.88; GCF_001281…	98.31	11	N/A	N/A
U8_S49	d__Bacteria;p__Firmicutes;c__Bacilli;o__Lactobacillales;f__Streptococcaceae;g__Streptococcus;s__Streptococcus mitis	GCF_000148585.2	95	d__Bacteria;p__Firmicutes;c__Bacilli;o__Lactobacillales;f__Streptococcaceae;g__Streptococcus;s__Streptococcus mitis	95.41	0.88	GCF_000148585.2	95	d__Bacteria;p__Firmicutes;c__Bacilli;o__Lactobacillales;f__Streptococcaceae;g__Streptococcus;s__Streptococcus mitis	95.41	0.88	d__Bacteria;p__Firmicutes;c__Bacilli;o__Lactobacillales;f__Streptococcaceae;g__Streptococcus;s__	taxonomic classification defined by topology and ANI	topological placement and ANI have congruent species assignments	GCF_001070815.1, s__Streptococcus pseudopneumoniae_P, 95.0, 94.73, 0.86; GCF_001076775.1, s__Streptococcus pseudopneumoniae_G, 95.0, 94.71, 0.92; GCF_905187535.1, s__Streptococcus mitis_BS, 95.0, 94.7, 0.9; GCF_002096755.1, s__Streptococcus mitis_AC, 95.0, 94.65, 0.92; GCF_002096855.1, s__Streptococcus mitis_Y, 95.0, 94.57, 0.87; GCF_001281025.1, s__Streptococcus mitis_AK, 95.0, 94.53, 0.9; GCA_9…	98.23	11	N/A	N/A
GCF_000148585.2_ASM14858v3	d__Bacteria;p__Firmicutes;c__Bacilli;o__Lactobacillales;f__Streptococcaceae;g__Streptococcus;s__Streptococcus mitis	GCF_000148585.2	95	d__Bacteria;p__Firmicutes;c__Bacilli;o__Lactobacillales;f__Streptococcaceae;g__Streptococcus;s__Streptococcus mitis	100	1	GCF_000148585.2	95	d__Bacteria;p__Firmicutes;c__Bacilli;o__Lactobacillales;f__Streptococcaceae;g__Streptococcus;s__Streptococcus mitis	100	1	d__Bacteria;p__Firmicutes;c__Bacilli;o__Lactobacillales;f__Streptococcaceae;g__Streptococcus;s__	taxonomic classification defined by topology and ANI	topological placement and ANI have congruent species assignments	GCF_002096855.1, s__Streptococcus mitis_Y, 95.0, 94.93, 0.82; GCF_001810785.1, s__Streptococcus sp001810785, 95.0, 94.84, 0.88; GCF_001070815.1, s__Streptococcus pseudopneumoniae_P, 95.0, 94.73, 0.86; GCF_001076775.1, s__Streptococcus pseudopneumoniae_G, 95.0, 94.57, 0.86; GCF_001281025.1, s__Streptococcus mitis_AK, 95.0, 94.53, 0.86; GCF_905187535.1, s__Streptococcus mitis_BS, 95.0, 94.52, 0.84;…	98.15	11	N/A	N/A
GCF_000385815.1_ASM38581v1	d__Bacteria;p__Firmicutes;c__Bacilli;o__Lactobacillales;f__Streptococcaceae;g__Streptococcus;s__Streptococcus mitis	GCF_000148585.2	95	d__Bacteria;p__Firmicutes;c__Bacilli;o__Lactobacillales;f__Streptococcaceae;g__Streptococcus;s__Streptococcus mitis	95.71	0.88	GCF_000148585.2	95	d__Bacteria;p__Firmicutes;c__Bacilli;o__Lactobacillales;f__Streptococcaceae;g__Streptococcus;s__Streptococcus mitis	95.71	0.88	d__Bacteria;p__Firmicutes;c__Bacilli;o__Lactobacillales;f__Streptococcaceae;g__Streptococcus;s__	taxonomic classification defined by topology and ANI	topological placement and ANI have congruent species assignments	GCF_002096895.1, s__Streptococcus mitis_AH, 95.0, 94.53, 0.82; GCF_001076775.1, s__Streptococcus pseudopneumoniae_G, 95.0, 94.52, 0.87; GCF_001070815.1, s__Streptococcus pseudopneumoniae_P, 95.0, 94.51, 0.84; GCF_001810785.1, s__Streptococcus sp001810785, 95.0, 94.49, 0.86; GCF_905187535.1, s__Streptococcus mitis_BS, 95.0, 94.49, 0.87; GCF_002096755.1, s__Streptococcus mitis_AC, 95.0, 94.49, 0.83…	95.17	11	N/A	N/A
GCF_000722835.1_ASM72283v1	d__Bacteria;p__Firmicutes;c__Bacilli;o__Lactobacillales;f__Streptococcaceae;g__Streptococcus;s__Streptococcus mitis	GCF_000148585.2	95	d__Bacteria;p__Firmicutes;c__Bacilli;o__Lactobacillales;f__Streptococcaceae;g__Streptococcus;s__Streptococcus mitis	95.26	0.88	N/A	N/A	N/A	N/A	N/A	d__Bacteria;p__Firmicutes;c__Bacilli;o__Lactobacillales;f__Streptococcaceae;g__Streptococcus;s__	ANI	topological placement and ANI have incongruent species assignments	GCF_000148585.2, s__Streptococcus mitis, 95.0, 95.26, 0.88; GCA_905221155.1, s__Streptococcus sp905221155, 95.0, 94.47, 0.87; GCF_002096855.1, s__Streptococcus mitis_Y, 95.0, 94.32, 0.83; GCF_001076775.1, s__Streptococcus pseudopneumoniae_G, 95.0, 94.31, 0.85; GCF_001070815.1, s__Streptococcus pseudopneumoniae_P, 95.0, 94.3, 0.85; GCF_000220045.1, s__Streptococcus mitis_AP, 95.0, 94.29, 0.81; GCF…	93.86	11	N/A	N/A
GCF_000724165.1_ASM72416v1	d__Bacteria;p__Firmicutes;c__Bacilli;o__Lactobacillales;f__Streptococcaceae;g__Streptococcus;s__Streptococcus mitis	GCF_000148585.2	95	d__Bacteria;p__Firmicutes;c__Bacilli;o__Lactobacillales;f__Streptococcaceae;g__Streptococcus;s__Streptococcus mitis	96.17	0.9	GCF_000148585.2	95	d__Bacteria;p__Firmicutes;c__Bacilli;o__Lactobacillales;f__Streptococcaceae;g__Streptococcus;s__Streptococcus mitis	96.17	0.9	d__Bacteria;p__Firmicutes;c__Bacilli;o__Lactobacillales;f__Streptococcaceae;g__Streptococcus;s__	taxonomic classification defined by topology and ANI	topological placement and ANI have congruent species assignments	GCF_001070815.1, s__Streptococcus pseudopneumoniae_P, 95.0, 94.78, 0.87; GCF_001810785.1, s__Streptococcus sp001810785, 95.0, 94.78, 0.87; GCF_001076775.1, s__Streptococcus pseudopneumoniae_G, 95.0, 94.7, 0.84; GCF_001650315.1, s__Streptococcus sp001650315, 95.0, 94.59, 0.81; GCF_002096895.1, s__Streptococcus mitis_AH, 95.0, 94.59, 0.84; GCF_000220045.1, s__Streptococcus mitis_AP, 95.0, 94.55, 0.…	97.8	11	N/A	N/A
GCF_000960025.1_ASM96002v1	d__Bacteria;p__Firmicutes;c__Bacilli;o__Lactobacillales;f__Streptococcaceae;g__Streptococcus;s__Streptococcus mitis	GCF_000148585.2	95	d__Bacteria;p__Firmicutes;c__Bacilli;o__Lactobacillales;f__Streptococcaceae;g__Streptococcus;s__Streptococcus mitis	95.27	0.92	N/A	N/A	N/A	N/A	N/A	d__Bacteria;p__Firmicutes;c__Bacilli;o__Lactobacillales;f__Streptococcaceae;g__Streptococcus;s__	ANI	topological placement and ANI have incongruent species assignments	GCF_000148585.2, s__Streptococcus mitis, 95.0, 95.27, 0.92; GCA_905221155.1, s__Streptococcus sp905221155, 95.0, 94.45, 0.89; GCF_001070815.1, s__Streptococcus pseudopneumoniae_P, 95.0, 94.36, 0.85; GCF_001810785.1, s__Streptococcus sp001810785, 95.0, 94.33, 0.85; GCF_000722765.2, s__Streptococcus mitis_AQ, 95.0, 94.32, 0.85; GCF_003942965.1, s__Streptococcus mitis_BH, 95.0, 94.31, 0.88; GCF_0002…	97.42	11	N/A	N/A
GCF_000960065.1_ASM96006v1	d__Bacteria;p__Firmicutes;c__Bacilli;o__Lactobacillales;f__Streptococcaceae;g__Streptococcus;s__Streptococcus mitis	GCF_000148585.2	95	d__Bacteria;p__Firmicutes;c__Bacilli;o__Lactobacillales;f__Streptococcaceae;g__Streptococcus;s__Streptococcus mitis	95.21	0.89	N/A	N/A	N/A	N/A	N/A	d__Bacteria;p__Firmicutes;c__Bacilli;o__Lactobacillales;f__Streptococcaceae;g__Streptococcus;s__	ANI	topological placement and ANI have incongruent species assignments	GCF_000148585.2, s__Streptococcus mitis, 95.0, 95.21, 0.89; GCA_905221155.1, s__Streptococcus sp905221155, 95.0, 94.42, 0.9; GCF_002096855.1, s__Streptococcus mitis_Y, 95.0, 94.37, 0.82; GCF_001281025.1, s__Streptococcus mitis_AK, 95.0, 94.36, 0.86; GCF_001810785.1, s__Streptococcus sp001810785, 95.0, 94.34, 0.85; GCF_000722765.2, s__Streptococcus mitis_AQ, 95.0, 94.3, 0.87; GCF_905187535.1, s__S…	98.27	11	N/A	N/A
GCF_001070035.1_ASM107003v1	d__Bacteria;p__Firmicutes;c__Bacilli;o__Lactobacillales;f__Streptococcaceae;g__Streptococcus;s__Streptococcus mitis	GCF_000148585.2	95	d__Bacteria;p__Firmicutes;c__Bacilli;o__Lactobacillales;f__Streptococcaceae;g__Streptococcus;s__Streptococcus mitis	95.67	0.92	N/A	N/A	N/A	N/A	N/A	d__Bacteria;p__Firmicutes;c__Bacilli;o__Lactobacillales;f__Streptococcaceae;g__Streptococcus;s__	ANI	topological placement and ANI have incongruent species assignments	GCF_000148585.2, s__Streptococcus mitis, 95.0, 95.67, 0.92; GCF_001810785.1, s__Streptococcus sp001810785, 95.0, 94.68, 0.86; GCF_001076775.1, s__Streptococcus pseudopneumoniae_G, 95.0, 94.64, 0.87; GCF_001070815.1, s__Streptococcus pseudopneumoniae_P, 95.0, 94.46, 0.85; GCF_002096855.1, s__Streptococcus mitis_Y, 95.0, 94.45, 0.83; GCF_001281025.1, s__Streptococcus mitis_AK, 95.0, 94.43, 0.88; GC…	97.44	11	N/A	N/A
GCF_001070375.1_ASM107037v1	d__Bacteria;p__Firmicutes;c__Bacilli;o__Lactobacillales;f__Streptococcaceae;g__Streptococcus;s__Streptococcus mitis	GCF_000148585.2	95	d__Bacteria;p__Firmicutes;c__Bacilli;o__Lactobacillales;f__Streptococcaceae;g__Streptococcus;s__Streptococcus mitis	95.67	0.87	GCF_000220045.1	95	d__Bacteria;p__Firmicutes;c__Bacilli;o__Lactobacillales;f__Streptococcaceae;g__Streptococcus;s__Streptococcus mitis_AP	94.17	0.83	d__Bacteria;p__Firmicutes;c__Bacilli;o__Lactobacillales;f__Streptococcaceae;g__Streptococcus;s__	ANI	topological placement and ANI have incongruent species assignments	GCF_001076775.1, s__Streptococcus pseudopneumoniae_G, 95.0, 94.69, 0.85; GCF_001810785.1, s__Streptococcus sp001810785, 95.0, 94.62, 0.84; GCF_002096755.1, s__Streptococcus mitis_AC, 95.0, 94.57, 0.82; GCF_001070815.1, s__Streptococcus pseudopneumoniae_P, 95.0, 94.49, 0.85; GCF_002096855.1, s__Streptococcus mitis_Y, 95.0, 94.42, 0.82; GCF_001281025.1, s__Streptococcus mitis_AK, 95.0, 94.36, 0.84;…	98.23	11	N/A	N/A
GCF_001070705.1_ASM107070v1	d__Bacteria;p__Firmicutes;c__Bacilli;o__Lactobacillales;f__Streptococcaceae;g__Streptococcus;s__Streptococcus mitis	GCF_000148585.2	95	d__Bacteria;p__Firmicutes;c__Bacilli;o__Lactobacillales;f__Streptococcaceae;g__Streptococcus;s__Streptococcus mitis	95.61	0.89	GCF_002096835.1	95	d__Bacteria;p__Firmicutes;c__Bacilli;o__Lactobacillales;f__Streptococcaceae;g__Streptococcus;s__Streptococcus mitis_W	94.38	0.82	d__Bacteria;p__Firmicutes;c__Bacilli;o__Lactobacillales;f__Streptococcaceae;g__Streptococcus;s__	ANI	topological placement and ANI have incongruent species assignments	GCF_001070815.1, s__Streptococcus pseudopneumoniae_P, 95.0, 94.9, 0.84; GCF_001810785.1, s__Streptococcus sp001810785, 95.0, 94.81, 0.86; GCF_001076775.1, s__Streptococcus pseudopneumoniae_G, 95.0, 94.67, 0.88; GCF_905187535.1, s__Streptococcus mitis_BS, 95.0, 94.59, 0.88; GCF_000220045.1, s__Streptococcus mitis_AP, 95.0, 94.51, 0.85; GCF_002096895.1, s__Streptococcus mitis_AH, 95.0, 94.47, 0.83;…	98.27	11	N/A	N/A
GCF_001070985.1_ASM107098v1	d__Bacteria;p__Firmicutes;c__Bacilli;o__Lactobacillales;f__Streptococcaceae;g__Streptococcus;s__Streptococcus mitis	GCF_000148585.2	95	d__Bacteria;p__Firmicutes;c__Bacilli;o__Lactobacillales;f__Streptococcaceae;g__Streptococcus;s__Streptococcus mitis	95.71	0.87	GCF_000148585.2	95	d__Bacteria;p__Firmicutes;c__Bacilli;o__Lactobacillales;f__Streptococcaceae;g__Streptococcus;s__Streptococcus mitis	95.71	0.87	d__Bacteria;p__Firmicutes;c__Bacilli;o__Lactobacillales;f__Streptococcaceae;g__Streptococcus;s__	taxonomic classification defined by topology and ANI	topological placement and ANI have congruent species assignments	GCF_001810785.1, s__Streptococcus sp001810785, 95.0, 94.88, 0.84; GCF_001076775.1, s__Streptococcus pseudopneumoniae_G, 95.0, 94.64, 0.87; GCF_002096855.1, s__Streptococcus mitis_Y, 95.0, 94.63, 0.82; GCF_002096755.1, s__Streptococcus mitis_AC, 95.0, 94.55, 0.82; GCF_001070815.1, s__Streptococcus pseudopneumoniae_P, 95.0, 94.5, 0.84; GCF_001650315.1, s__Streptococcus sp001650315, 95.0, 94.48, 0.8…	97.46	11	N/A	N/A
GCF_001588625.1_ASM158862v1	d__Bacteria;p__Firmicutes;c__Bacilli;o__Lactobacillales;f__Streptococcaceae;g__Streptococcus;s__Streptococcus mitis	GCF_000148585.2	95	d__Bacteria;p__Firmicutes;c__Bacilli;o__Lactobacillales;f__Streptococcaceae;g__Streptococcus;s__Streptococcus mitis	95.51	0.91	N/A	N/A	N/A	N/A	N/A	d__Bacteria;p__Firmicutes;c__Bacilli;o__Lactobacillales;f__Streptococcaceae;g__Streptococcus;s__	ANI	topological placement and ANI have incongruent species assignments	GCF_000148585.2, s__Streptococcus mitis, 95.0, 95.51, 0.91; GCF_001810785.1, s__Streptococcus sp001810785, 95.0, 94.67, 0.88; GCF_002096855.1, s__Streptococcus mitis_Y, 95.0, 94.54, 0.85; GCF_001076775.1, s__Streptococcus pseudopneumoniae_G, 95.0, 94.43, 0.87; GCF_001650315.1, s__Streptococcus sp001650315, 95.0, 94.33, 0.83; GCA_905221155.1, s__Streptococcus sp905221155, 95.0, 94.3, 0.87; GCF_901…	88.19	11	N/A	N/A
GCF_002014755.1_ASM201475v1	d__Bacteria;p__Firmicutes;c__Bacilli;o__Lactobacillales;f__Streptococcaceae;g__Streptococcus;s__Streptococcus mitis	GCF_000148585.2	95	d__Bacteria;p__Firmicutes;c__Bacilli;o__Lactobacillales;f__Streptococcaceae;g__Streptococcus;s__Streptococcus mitis	99.99	1	GCF_000148585.2	95	d__Bacteria;p__Firmicutes;c__Bacilli;o__Lactobacillales;f__Streptococcaceae;g__Streptococcus;s__Streptococcus mitis	99.99	1	d__Bacteria;p__Firmicutes;c__Bacilli;o__Lactobacillales;f__Streptococcaceae;g__Streptococcus;s__	taxonomic classification defined by topology and ANI	topological placement and ANI have congruent species assignments	GCF_002096855.1, s__Streptococcus mitis_Y, 95.0, 94.89, 0.84; GCF_001810785.1, s__Streptococcus sp001810785, 95.0, 94.88, 0.88; GCF_001070815.1, s__Streptococcus pseudopneumoniae_P, 95.0, 94.66, 0.86; GCF_001076775.1, s__Streptococcus pseudopneumoniae_G, 95.0, 94.61, 0.85; GCF_001281025.1, s__Streptococcus mitis_AK, 95.0, 94.47, 0.89; GCF_901542415.1, s__Streptococcus mitis_BL, 95.0, 94.44, 0.86;…	98.25	11	N/A	N/A
GCF_002014875.1_ASM201487v1	d__Bacteria;p__Firmicutes;c__Bacilli;o__Lactobacillales;f__Streptococcaceae;g__Streptococcus;s__Streptococcus mitis	GCF_000148585.2	95	d__Bacteria;p__Firmicutes;c__Bacilli;o__Lactobacillales;f__Streptococcaceae;g__Streptococcus;s__Streptococcus mitis	95.77	0.89	N/A	N/A	N/A	N/A	N/A	d__Bacteria;p__Firmicutes;c__Bacilli;o__Lactobacillales;f__Streptococcaceae;g__Streptococcus;s__	ANI	topological placement and ANI have incongruent species assignments	GCF_000148585.2, s__Streptococcus mitis, 95.0, 95.77, 0.89; GCF_001810785.1, s__Streptococcus sp001810785, 95.0, 94.66, 0.88; GCF_001076775.1, s__Streptococcus pseudopneumoniae_G, 95.0, 94.55, 0.84; GCF_001650315.1, s__Streptococcus sp001650315, 95.0, 94.51, 0.82; GCF_905187535.1, s__Streptococcus mitis_BS, 95.0, 94.5, 0.83; GCF_002096855.1, s__Streptococcus mitis_Y, 95.0, 94.45, 0.83; GCF_001070…	98.29	11	N/A	N/A
GCF_002096765.1_ASM209676v1	d__Bacteria;p__Firmicutes;c__Bacilli;o__Lactobacillales;f__Streptococcaceae;g__Streptococcus;s__Streptococcus mitis	GCF_000148585.2	95	d__Bacteria;p__Firmicutes;c__Bacilli;o__Lactobacillales;f__Streptococcaceae;g__Streptococcus;s__Streptococcus mitis	95.74	0.91	GCF_000148585.2	95	d__Bacteria;p__Firmicutes;c__Bacilli;o__Lactobacillales;f__Streptococcaceae;g__Streptococcus;s__Streptococcus mitis	95.74	0.91	d__Bacteria;p__Firmicutes;c__Bacilli;o__Lactobacillales;f__Streptococcaceae;g__Streptococcus;s__	taxonomic classification defined by topology and ANI	topological placement and ANI have congruent species assignments	GCF_001076775.1, s__Streptococcus pseudopneumoniae_G, 95.0, 94.78, 0.83; GCF_001810785.1, s__Streptococcus sp001810785, 95.0, 94.6, 0.89; GCF_001070815.1, s__Streptococcus pseudopneumoniae_P, 95.0, 94.55, 0.87; GCF_002096895.1, s__Streptococcus mitis_AH, 95.0, 94.43, 0.84; GCF_002096855.1, s__Streptococcus mitis_Y, 95.0, 94.41, 0.83; GCF_901542415.1, s__Streptococcus mitis_BL, 95.0, 94.41, 0.8; G…	98.17	11	N/A	N/A
GCF_002096935.1_ASM209693v1	d__Bacteria;p__Firmicutes;c__Bacilli;o__Lactobacillales;f__Streptococcaceae;g__Streptococcus;s__Streptococcus mitis	GCF_000148585.2	95	d__Bacteria;p__Firmicutes;c__Bacilli;o__Lactobacillales;f__Streptococcaceae;g__Streptococcus;s__Streptococcus mitis	95.3	0.87	N/A	N/A	N/A	N/A	N/A	d__Bacteria;p__Firmicutes;c__Bacilli;o__Lactobacillales;f__Streptococcaceae;g__Streptococcus;s__	ANI	topological placement and ANI have incongruent species assignments	GCF_000148585.2, s__Streptococcus mitis, 95.0, 95.3, 0.87; GCF_001070815.1, s__Streptococcus pseudopneumoniae_P, 95.0, 94.67, 0.85; GCF_002096835.1, s__Streptococcus mitis_W, 95.0, 94.58, 0.85; GCF_002096895.1, s__Streptococcus mitis_AH, 95.0, 94.42, 0.84; GCF_001810785.1, s__Streptococcus sp001810785, 95.0, 94.41, 0.83; GCF_001076775.1, s__Streptococcus pseudopneumoniae_G, 95.0, 94.39, 0.84; GCF…	98.27	11	N/A	N/A
GCF_009730515.1_ASM973051v1	d__Bacteria;p__Firmicutes;c__Bacilli;o__Lactobacillales;f__Streptococcaceae;g__Streptococcus;s__Streptococcus mitis	GCF_000148585.2	95	d__Bacteria;p__Firmicutes;c__Bacilli;o__Lactobacillales;f__Streptococcaceae;g__Streptococcus;s__Streptococcus mitis	100	1	GCF_000148585.2	95	d__Bacteria;p__Firmicutes;c__Bacilli;o__Lactobacillales;f__Streptococcaceae;g__Streptococcus;s__Streptococcus mitis	100	1	d__Bacteria;p__Firmicutes;c__Bacilli;o__Lactobacillales;f__Streptococcaceae;g__Streptococcus;s__	taxonomic classification defined by topology and ANI	topological placement and ANI have congruent species assignments	GCF_002096855.1, s__Streptococcus mitis_Y, 95.0, 94.97, 0.83; GCF_001810785.1, s__Streptococcus sp001810785, 95.0, 94.84, 0.88; GCF_001070815.1, s__Streptococcus pseudopneumoniae_P, 95.0, 94.75, 0.86; GCF_001076775.1, s__Streptococcus pseudopneumoniae_G, 95.0, 94.56, 0.85; GCF_001281025.1, s__Streptococcus mitis_AK, 95.0, 94.49, 0.87; GCF_901542415.1, s__Streptococcus mitis_BL, 95.0, 94.48, 0.86;…	98.25	11	N/A	N/A
GCF_900459425.1_42042_B02	d__Bacteria;p__Firmicutes;c__Bacilli;o__Lactobacillales;f__Streptococcaceae;g__Streptococcus;s__Streptococcus mitis	GCF_000148585.2	95	d__Bacteria;p__Firmicutes;c__Bacilli;o__Lactobacillales;f__Streptococcaceae;g__Streptococcus;s__Streptococcus mitis	99.99	1	GCF_000148585.2	95	d__Bacteria;p__Firmicutes;c__Bacilli;o__Lactobacillales;f__Streptococcaceae;g__Streptococcus;s__Streptococcus mitis	99.99	1	d__Bacteria;p__Firmicutes;c__Bacilli;o__Lactobacillales;f__Streptococcaceae;g__Streptococcus;s__	taxonomic classification defined by topology and ANI	topological placement and ANI have congruent species assignments	GCF_001810785.1, s__Streptococcus sp001810785, 95.0, 94.88, 0.87; GCF_002096855.1, s__Streptococcus mitis_Y, 95.0, 94.87, 0.83; GCF_001076775.1, s__Streptococcus pseudopneumoniae_G, 95.0, 94.7, 0.83; GCF_001070815.1, s__Streptococcus pseudopneumoniae_P, 95.0, 94.67, 0.86; GCF_001281025.1, s__Streptococcus mitis_AK, 95.0, 94.55, 0.86; GCF_002096895.1, s__Streptococcus mitis_AH, 95.0, 94.5, 0.85; G…	98.25	11	N/A	N/A
NM5_2	d__Bacteria;p__Firmicutes;c__Bacilli;o__Lactobacillales;f__Streptococcaceae;g__Streptococcus;s__Streptococcus mitis	GCF_000148585.2	95	d__Bacteria;p__Firmicutes;c__Bacilli;o__Lactobacillales;f__Streptococcaceae;g__Streptococcus;s__Streptococcus mitis	95.21	0.88	GCF_000148585.2	95	d__Bacteria;p__Firmicutes;c__Bacilli;o__Lactobacillales;f__Streptococcaceae;g__Streptococcus;s__Streptococcus mitis	95.21	0.88	d__Bacteria;p__Firmicutes;c__Bacilli;o__Lactobacillales;f__Streptococcaceae;g__Streptococcus;s__	taxonomic classification defined by topology and ANI	topological placement and ANI have congruent species assignments	GCF_001076775.1, s__Streptococcus pseudopneumoniae_G, 95.0, 94.54, 0.86; GCF_905187535.1, s__Streptococcus mitis_BS, 95.0, 94.53, 0.86; GCF_002096755.1, s__Streptococcus mitis_AC, 95.0, 94.45, 0.82; GCF_001070815.1, s__Streptococcus pseudopneumoniae_P, 95.0, 94.44, 0.85; GCF_002096835.1, s__Streptococcus mitis_W, 95.0, 94.4, 0.82; GCF_002096855.1, s__Streptococcus mitis_Y, 95.0, 94.38, 0.82; GCF_…	98.27	11	N/A	N/A
S1096M24C5	d__Bacteria;p__Firmicutes;c__Bacilli;o__Lactobacillales;f__Streptococcaceae;g__Streptococcus;s__Streptococcus mitis	GCF_000148585.2	95	d__Bacteria;p__Firmicutes;c__Bacilli;o__Lactobacillales;f__Streptococcaceae;g__Streptococcus;s__Streptococcus mitis	95.22	0.89	GCF_000148585.2	95	d__Bacteria;p__Firmicutes;c__Bacilli;o__Lactobacillales;f__Streptococcaceae;g__Streptococcus;s__Streptococcus mitis	95.22	0.89	d__Bacteria;p__Firmicutes;c__Bacilli;o__Lactobacillales;f__Streptococcaceae;g__Streptococcus;s__	taxonomic classification defined by topology and ANI	topological placement and ANI have congruent species assignments	GCF_001070815.1, s__Streptococcus pseudopneumoniae_P, 95.0, 94.66, 0.86; GCF_001810785.1, s__Streptococcus sp001810785, 95.0, 94.49, 0.87; GCF_002096855.1, s__Streptococcus mitis_Y, 95.0, 94.45, 0.82; GCA_905221155.1, s__Streptococcus sp905221155, 95.0, 94.44, 0.88; GCF_001076775.1, s__Streptococcus pseudopneumoniae_G, 95.0, 94.44, 0.86; GCF_002096755.1, s__Streptococcus mitis_AC, 95.0, 94.39, 0.…	97.44	11	N/A	N/A
Sm.str27_7_v1.0	d__Bacteria;p__Firmicutes;c__Bacilli;o__Lactobacillales;f__Streptococcaceae;g__Streptococcus;s__Streptococcus mitis	GCF_000148585.2	95	d__Bacteria;p__Firmicutes;c__Bacilli;o__Lactobacillales;f__Streptococcaceae;g__Streptococcus;s__Streptococcus mitis	95.98	0.87	GCF_000148585.2	95	d__Bacteria;p__Firmicutes;c__Bacilli;o__Lactobacillales;f__Streptococcaceae;g__Streptococcus;s__Streptococcus mitis	95.98	0.87	d__Bacteria;p__Firmicutes;c__Bacilli;o__Lactobacillales;f__Streptococcaceae;g__Streptococcus;s__	taxonomic classification defined by topology and ANI	topological placement and ANI have congruent species assignments	GCF_905187535.1, s__Streptococcus mitis_BS, 95.0, 94.61, 0.85; GCF_001810785.1, s__Streptococcus sp001810785, 95.0, 94.6, 0.85; GCF_000220045.1, s__Streptococcus mitis_AP, 95.0, 94.55, 0.85; GCF_001070815.1, s__Streptococcus pseudopneumoniae_P, 95.0, 94.51, 0.84; GCF_001076775.1, s__Streptococcus pseudopneumoniae_G, 95.0, 94.48, 0.85; GCF_002096855.1, s__Streptococcus mitis_Y, 95.0, 94.44, 0.84; …	99.11	11	N/A	N/A
Smit.str29_42_v1.0	d__Bacteria;p__Firmicutes;c__Bacilli;o__Lactobacillales;f__Streptococcaceae;g__Streptococcus;s__Streptococcus mitis	GCF_000148585.2	95	d__Bacteria;p__Firmicutes;c__Bacilli;o__Lactobacillales;f__Streptococcaceae;g__Streptococcus;s__Streptococcus mitis	95.86	0.88	GCF_901542415.1	95	d__Bacteria;p__Firmicutes;c__Bacilli;o__Lactobacillales;f__Streptococcaceae;g__Streptococcus;s__Streptococcus mitis_BL	94.24	0.85	d__Bacteria;p__Firmicutes;c__Bacilli;o__Lactobacillales;f__Streptococcaceae;g__Streptococcus;s__	ANI	topological placement and ANI have incongruent species assignments	GCF_001810785.1, s__Streptococcus sp001810785, 95.0, 94.79, 0.86; GCF_001070815.1, s__Streptococcus pseudopneumoniae_P, 95.0, 94.6, 0.84; GCF_905187535.1, s__Streptococcus mitis_BS, 95.0, 94.5, 0.86; GCF_002096855.1, s__Streptococcus mitis_Y, 95.0, 94.48, 0.83; GCF_001076775.1, s__Streptococcus pseudopneumoniae_G, 95.0, 94.46, 0.86; GCF_002096895.1, s__Streptococcus mitis_AH, 95.0, 94.44, 0.85; G…	93.25	11	N/A	N/A
GCF_002096845.1_ASM209684v1	d__Bacteria;p__Firmicutes;c__Bacilli;o__Lactobacillales;f__Streptococcaceae;g__Streptococcus;s__Streptococcus mitis_A	GCF_002096845.1	95	d__Bacteria;p__Firmicutes;c__Bacilli;o__Lactobacillales;f__Streptococcaceae;g__Streptococcus;s__Streptococcus mitis_A	100	1	GCF_002096845.1	95	d__Bacteria;p__Firmicutes;c__Bacilli;o__Lactobacillales;f__Streptococcaceae;g__Streptococcus;s__Streptococcus mitis_A	100	1	d__Bacteria;p__Firmicutes;c__Bacilli;o__Lactobacillales;f__Streptococcaceae;g__Streptococcus;s__	taxonomic classification defined by topology and ANI	topological placement and ANI have congruent species assignments	GCF_002005545.1, s__Streptococcus mitis_I, 95.0, 94.19, 0.85; GCA_905369855.1, s__Streptococcus oralis_BN, 95.0, 94.11, 0.89; GCA_001914195.1, s__Streptococcus mitis_F, 95.0, 94.09, 0.85; GCF_000148545.1, s__Streptococcus mitis_C, 95.0, 94.05, 0.83; GCF_000722775.1, s__Streptococcus mitis_AV, 95.0, 93.96, 0.84; GCF_001074635.1, s__Streptococcus mitis_E, 95.0, 93.93, 0.82; GCF_009496165.1, s__Stre…	98.25	11	N/A	N/A
52P_S30	d__Bacteria;p__Firmicutes;c__Bacilli;o__Lactobacillales;f__Streptococcaceae;g__Streptococcus;s__Streptococcus mitis_AC	GCF_002096755.1	95	d__Bacteria;p__Firmicutes;c__Bacilli;o__Lactobacillales;f__Streptococcaceae;g__Streptococcus;s__Streptococcus mitis_AC	95.04	0.84	GCF_001076775.1	95	d__Bacteria;p__Firmicutes;c__Bacilli;o__Lactobacillales;f__Streptococcaceae;g__Streptococcus;s__Streptococcus pseudopneumoniae_G	95.04	0.89	d__Bacteria;p__Firmicutes;c__Bacilli;o__Lactobacillales;f__Streptococcaceae;g__Streptococcus;s__	ANI	topological placement and ANI have incongruent species assignments	GCF_001281025.1, s__Streptococcus mitis_AK, 95.0, 94.99, 0.88; GCF_009496205.1, s__Streptococcus mitis_BN, 95.0, 94.48, 0.81; GCA_905221245.1, s__Streptococcus sp905221245, 95.0, 94.47, 0.85; GCF_000148585.2, s__Streptococcus mitis, 95.0, 94.42, 0.84; GCF_002096925.1, s__Streptococcus mitis_AF, 95.0, 94.41, 0.8; GCA_905369855.1, s__Streptococcus oralis_BN, 95.0, 94.19, 0.9; GCF_001070815.1, s__St…	98.27	11	N/A	N/A
62P_S38	d__Bacteria;p__Firmicutes;c__Bacilli;o__Lactobacillales;f__Streptococcaceae;g__Streptococcus;s__Streptococcus mitis_AC	GCF_002096755.1	95	d__Bacteria;p__Firmicutes;c__Bacilli;o__Lactobacillales;f__Streptococcaceae;g__Streptococcus;s__Streptococcus mitis_AC	95.18	0.88	GCF_001281025.1	95	d__Bacteria;p__Firmicutes;c__Bacilli;o__Lactobacillales;f__Streptococcaceae;g__Streptococcus;s__Streptococcus mitis_AK	95.08	0.89	d__Bacteria;p__Firmicutes;c__Bacilli;o__Lactobacillales;f__Streptococcaceae;g__Streptococcus;s__	ANI	topological placement and ANI have incongruent species assignments	GCF_001076775.1, s__Streptococcus pseudopneumoniae_G, 95.0, 95.16, 0.88; GCF_002096925.1, s__Streptococcus mitis_AF, 95.0, 94.7, 0.81; GCF_009496205.1, s__Streptococcus mitis_BN, 95.0, 94.51, 0.8; GCF_000148585.2, s__Streptococcus mitis, 95.0, 94.41, 0.83; GCA_905221245.1, s__Streptococcus sp905221245, 95.0, 94.37, 0.83; GCF_905187535.1, s__Streptococcus mitis_BS, 95.0, 94.11, 0.86; GCA_905369855…	97.26	11	N/A	N/A
B114_S35	d__Bacteria;p__Firmicutes;c__Bacilli;o__Lactobacillales;f__Streptococcaceae;g__Streptococcus;s__Streptococcus mitis_AC	GCF_002096755.1	95	d__Bacteria;p__Firmicutes;c__Bacilli;o__Lactobacillales;f__Streptococcaceae;g__Streptococcus;s__Streptococcus mitis_AC	95.67	0.91	GCF_002096895.1	95	d__Bacteria;p__Firmicutes;c__Bacilli;o__Lactobacillales;f__Streptococcaceae;g__Streptococcus;s__Streptococcus mitis_AH	93.83	0.84	d__Bacteria;p__Firmicutes;c__Bacilli;o__Lactobacillales;f__Streptococcaceae;g__Streptococcus;s__	ANI	topological placement and ANI have incongruent species assignments	GCF_001076775.1, s__Streptococcus pseudopneumoniae_G, 95.0, 95.27, 0.91; GCF_001281025.1, s__Streptococcus mitis_AK, 95.0, 94.98, 0.92; GCF_002096925.1, s__Streptococcus mitis_AF, 95.0, 94.78, 0.85; GCF_009496205.1, s__Streptococcus mitis_BN, 95.0, 94.6, 0.83; GCA_905221245.1, s__Streptococcus sp905221245, 95.0, 94.54, 0.92; GCF_000148585.2, s__Streptococcus mitis, 95.0, 94.35, 0.87; GCF_90518753…	97.56	11	N/A	N/A
B129_S48	d__Bacteria;p__Firmicutes;c__Bacilli;o__Lactobacillales;f__Streptococcaceae;g__Streptococcus;s__Streptococcus mitis_AC	GCF_002096755.1	95	d__Bacteria;p__Firmicutes;c__Bacilli;o__Lactobacillales;f__Streptococcaceae;g__Streptococcus;s__Streptococcus mitis_AC	95.28	0.89	GCF_003627155.1	95	d__Bacteria;p__Firmicutes;c__Bacilli;o__Lactobacillales;f__Streptococcaceae;g__Streptococcus;s__Streptococcus gwangjuense	93.65	0.81	d__Bacteria;p__Firmicutes;c__Bacilli;o__Lactobacillales;f__Streptococcaceae;g__Streptococcus;s__	ANI	topological placement and ANI have incongruent species assignments	GCF_001076775.1, s__Streptococcus pseudopneumoniae_G, 95.0, 95.28, 0.91; GCF_001281025.1, s__Streptococcus mitis_AK, 95.0, 95.28, 0.88; GCF_002096925.1, s__Streptococcus mitis_AF, 95.0, 94.64, 0.81; GCA_905221245.1, s__Streptococcus sp905221245, 95.0, 94.62, 0.87; GCF_000148585.2, s__Streptococcus mitis, 95.0, 94.59, 0.84; GCF_009496205.1, s__Streptococcus mitis_BN, 95.0, 94.52, 0.8; GCF_90518753…	98.31	11	N/A	N/A
B133-2_S52	d__Bacteria;p__Firmicutes;c__Bacilli;o__Lactobacillales;f__Streptococcaceae;g__Streptococcus;s__Streptococcus mitis_AC	GCF_002096755.1	95	d__Bacteria;p__Firmicutes;c__Bacilli;o__Lactobacillales;f__Streptococcaceae;g__Streptococcus;s__Streptococcus mitis_AC	95.12	0.9	GCF_002096925.1	95	d__Bacteria;p__Firmicutes;c__Bacilli;o__Lactobacillales;f__Streptococcaceae;g__Streptococcus;s__Streptococcus mitis_AF	94.39	0.84	d__Bacteria;p__Firmicutes;c__Bacilli;o__Lactobacillales;f__Streptococcaceae;g__Streptococcus;s__	ANI	topological placement and ANI have incongruent species assignments	GCF_001076775.1, s__Streptococcus pseudopneumoniae_G, 95.0, 94.94, 0.89; GCF_001281025.1, s__Streptococcus mitis_AK, 95.0, 94.87, 0.88; GCA_905221245.1, s__Streptococcus sp905221245, 95.0, 94.57, 0.87; GCF_000148585.2, s__Streptococcus mitis, 95.0, 94.4, 0.83; GCF_009496205.1, s__Streptococcus mitis_BN, 95.0, 94.39, 0.81; GCF_001070815.1, s__Streptococcus pseudopneumoniae_P, 95.0, 94.27, 0.83; GC…	98.31	11	N/A	N/A
B134_S53	d__Bacteria;p__Firmicutes;c__Bacilli;o__Lactobacillales;f__Streptococcaceae;g__Streptococcus;s__Streptococcus mitis_AC	GCF_002096755.1	95	d__Bacteria;p__Firmicutes;c__Bacilli;o__Lactobacillales;f__Streptococcaceae;g__Streptococcus;s__Streptococcus mitis_AC	95.25	0.88	N/A	N/A	N/A	N/A	N/A	d__Bacteria;p__Firmicutes;c__Bacilli;o__Lactobacillales;f__Streptococcaceae;g__Streptococcus;s__	ANI	topological placement and ANI have incongruent species assignments	GCF_002096755.1, s__Streptococcus mitis_AC, 95.0, 95.25, 0.88; GCF_001281025.1, s__Streptococcus mitis_AK, 95.0, 95.13, 0.91; GCF_001076775.1, s__Streptococcus pseudopneumoniae_G, 95.0, 94.98, 0.91; GCF_002096925.1, s__Streptococcus mitis_AF, 95.0, 94.47, 0.82; GCF_000148585.2, s__Streptococcus mitis, 95.0, 94.42, 0.84; GCA_905221245.1, s__Streptococcus sp905221245, 95.0, 94.36, 0.85; GCF_0094962…	98.25	11	N/A	N/A
B146_S64	d__Bacteria;p__Firmicutes;c__Bacilli;o__Lactobacillales;f__Streptococcaceae;g__Streptococcus;s__Streptococcus mitis_AC	GCF_002096755.1	95	d__Bacteria;p__Firmicutes;c__Bacilli;o__Lactobacillales;f__Streptococcaceae;g__Streptococcus;s__Streptococcus mitis_AC	95.19	0.9	N/A	N/A	N/A	N/A	N/A	d__Bacteria;p__Firmicutes;c__Bacilli;o__Lactobacillales;f__Streptococcaceae;g__Streptococcus;s__	ANI	topological placement and ANI have incongruent species assignments	GCF_002096755.1, s__Streptococcus mitis_AC, 95.0, 95.19, 0.9; GCF_001076775.1, s__Streptococcus pseudopneumoniae_G, 95.0, 95.19, 0.92; GCF_001281025.1, s__Streptococcus mitis_AK, 95.0, 94.95, 0.89; GCF_009496205.1, s__Streptococcus mitis_BN, 95.0, 94.65, 0.81; GCF_002096925.1, s__Streptococcus mitis_AF, 95.0, 94.58, 0.8; GCA_905221245.1, s__Streptococcus sp905221245, 95.0, 94.38, 0.86; GCF_000148…	98.33	11	N/A	N/A
B14_S36	d__Bacteria;p__Firmicutes;c__Bacilli;o__Lactobacillales;f__Streptococcaceae;g__Streptococcus;s__Streptococcus mitis_AC	GCF_002096755.1	95	d__Bacteria;p__Firmicutes;c__Bacilli;o__Lactobacillales;f__Streptococcaceae;g__Streptococcus;s__Streptococcus mitis_AC	95.28	0.89	GCF_001076775.1	95	d__Bacteria;p__Firmicutes;c__Bacilli;o__Lactobacillales;f__Streptococcaceae;g__Streptococcus;s__Streptococcus pseudopneumoniae_G	95.15	0.9	d__Bacteria;p__Firmicutes;c__Bacilli;o__Lactobacillales;f__Streptococcaceae;g__Streptococcus;s__	ANI	topological placement and ANI have incongruent species assignments	GCF_001281025.1, s__Streptococcus mitis_AK, 95.0, 95.06, 0.92; GCF_000148585.2, s__Streptococcus mitis, 95.0, 94.53, 0.86; GCF_002096925.1, s__Streptococcus mitis_AF, 95.0, 94.53, 0.83; GCA_905221245.1, s__Streptococcus sp905221245, 95.0, 94.52, 0.87; GCF_009496205.1, s__Streptococcus mitis_BN, 95.0, 94.48, 0.81; GCF_001070815.1, s__Streptococcus pseudopneumoniae_P, 95.0, 94.15, 0.84; GCF_9051875…	98.25	11	N/A	N/A
B15_S37	d__Bacteria;p__Firmicutes;c__Bacilli;o__Lactobacillales;f__Streptococcaceae;g__Streptococcus;s__Streptococcus mitis_AC	GCF_002096755.1	95	d__Bacteria;p__Firmicutes;c__Bacilli;o__Lactobacillales;f__Streptococcaceae;g__Streptococcus;s__Streptococcus mitis_AC	95.22	0.9	N/A	N/A	N/A	N/A	N/A	d__Bacteria;p__Firmicutes;c__Bacilli;o__Lactobacillales;f__Streptococcaceae;g__Streptococcus;s__	ANI	topological placement and ANI have incongruent species assignments	GCF_002096755.1, s__Streptococcus mitis_AC, 95.0, 95.22, 0.9; GCF_001076775.1, s__Streptococcus pseudopneumoniae_G, 95.0, 95.04, 0.88; GCF_001281025.1, s__Streptococcus mitis_AK, 95.0, 94.99, 0.85; GCF_002096925.1, s__Streptococcus mitis_AF, 95.0, 94.64, 0.81; GCA_905221245.1, s__Streptococcus sp905221245, 95.0, 94.63, 0.87; GCF_000148585.2, s__Streptococcus mitis, 95.0, 94.5, 0.84; GCF_009496205…	98.27	11	N/A	N/A
B161_S79	d__Bacteria;p__Firmicutes;c__Bacilli;o__Lactobacillales;f__Streptococcaceae;g__Streptococcus;s__Streptococcus mitis_AC	GCF_002096755.1	95	d__Bacteria;p__Firmicutes;c__Bacilli;o__Lactobacillales;f__Streptococcaceae;g__Streptococcus;s__Streptococcus mitis_AC	95.4	0.89	GCF_001281025.1	95	d__Bacteria;p__Firmicutes;c__Bacilli;o__Lactobacillales;f__Streptococcaceae;g__Streptococcus;s__Streptococcus mitis_AK	95.17	0.88	d__Bacteria;p__Firmicutes;c__Bacilli;o__Lactobacillales;f__Streptococcaceae;g__Streptococcus;s__	ANI	topological placement and ANI have incongruent species assignments	GCF_001076775.1, s__Streptococcus pseudopneumoniae_G, 95.0, 95.15, 0.88; GCF_002096925.1, s__Streptococcus mitis_AF, 95.0, 94.83, 0.79; GCA_905221245.1, s__Streptococcus sp905221245, 95.0, 94.54, 0.83; GCF_009496205.1, s__Streptococcus mitis_BN, 95.0, 94.47, 0.8; GCF_000148585.2, s__Streptococcus mitis, 95.0, 94.42, 0.83; GCF_001070815.1, s__Streptococcus pseudopneumoniae_P, 95.0, 94.13, 0.84; GC…	98.31	11	N/A	N/A
B162_S80	d__Bacteria;p__Firmicutes;c__Bacilli;o__Lactobacillales;f__Streptococcaceae;g__Streptococcus;s__Streptococcus mitis_AC	GCF_002096755.1	95	d__Bacteria;p__Firmicutes;c__Bacilli;o__Lactobacillales;f__Streptococcaceae;g__Streptococcus;s__Streptococcus mitis_AC	95.23	0.88	GCF_001281025.1	95	d__Bacteria;p__Firmicutes;c__Bacilli;o__Lactobacillales;f__Streptococcaceae;g__Streptococcus;s__Streptococcus mitis_AK	95.07	0.9	d__Bacteria;p__Firmicutes;c__Bacilli;o__Lactobacillales;f__Streptococcaceae;g__Streptococcus;s__	ANI	topological placement and ANI have incongruent species assignments	GCF_001076775.1, s__Streptococcus pseudopneumoniae_G, 95.0, 95.02, 0.88; GCF_002096925.1, s__Streptococcus mitis_AF, 95.0, 94.64, 0.81; GCA_905221245.1, s__Streptococcus sp905221245, 95.0, 94.51, 0.87; GCF_000148585.2, s__Streptococcus mitis, 95.0, 94.46, 0.86; GCF_001070815.1, s__Streptococcus pseudopneumoniae_P, 95.0, 94.36, 0.85; GCF_009496205.1, s__Streptococcus mitis_BN, 95.0, 94.34, 0.79; G…	98.25	11	N/A	N/A
B165_S83	d__Bacteria;p__Firmicutes;c__Bacilli;o__Lactobacillales;f__Streptococcaceae;g__Streptococcus;s__Streptococcus mitis_AC	GCF_002096755.1	95	d__Bacteria;p__Firmicutes;c__Bacilli;o__Lactobacillales;f__Streptococcaceae;g__Streptococcus;s__Streptococcus mitis_AC	95.49	0.9	GCF_001076775.1	95	d__Bacteria;p__Firmicutes;c__Bacilli;o__Lactobacillales;f__Streptococcaceae;g__Streptococcus;s__Streptococcus pseudopneumoniae_G	95.23	0.93	d__Bacteria;p__Firmicutes;c__Bacilli;o__Lactobacillales;f__Streptococcaceae;g__Streptococcus;s__	ANI	topological placement and ANI have incongruent species assignments	GCF_001281025.1, s__Streptococcus mitis_AK, 95.0, 95.29, 0.91; GCF_002096925.1, s__Streptococcus mitis_AF, 95.0, 94.86, 0.82; GCF_009496205.1, s__Streptococcus mitis_BN, 95.0, 94.49, 0.81; GCA_905221245.1, s__Streptococcus sp905221245, 95.0, 94.45, 0.86; GCF_000148585.2, s__Streptococcus mitis, 95.0, 94.37, 0.86; GCA_905369855.1, s__Streptococcus oralis_BN, 95.0, 94.04, 0.9; GCF_905187535.1, s__S…	98.29	11	N/A	N/A
B172_S90	d__Bacteria;p__Firmicutes;c__Bacilli;o__Lactobacillales;f__Streptococcaceae;g__Streptococcus;s__Streptococcus mitis_AC	GCF_002096755.1	95	d__Bacteria;p__Firmicutes;c__Bacilli;o__Lactobacillales;f__Streptococcaceae;g__Streptococcus;s__Streptococcus mitis_AC	95.43	0.9	GCF_001076775.1	95	d__Bacteria;p__Firmicutes;c__Bacilli;o__Lactobacillales;f__Streptococcaceae;g__Streptococcus;s__Streptococcus pseudopneumoniae_G	95.15	0.89	d__Bacteria;p__Firmicutes;c__Bacilli;o__Lactobacillales;f__Streptococcaceae;g__Streptococcus;s__	ANI	topological placement and ANI have incongruent species assignments	GCF_002096925.1, s__Streptococcus mitis_AF, 95.0, 94.86, 0.8; GCF_001281025.1, s__Streptococcus mitis_AK, 95.0, 94.85, 0.88; GCF_000148585.2, s__Streptococcus mitis, 95.0, 94.58, 0.84; GCF_009496205.1, s__Streptococcus mitis_BN, 95.0, 94.52, 0.79; GCA_905221245.1, s__Streptococcus sp905221245, 95.0, 94.46, 0.87; GCF_001070815.1, s__Streptococcus pseudopneumoniae_P, 95.0, 94.29, 0.82; GCF_00209685…	98.25	11	N/A	N/A
B42_S60	d__Bacteria;p__Firmicutes;c__Bacilli;o__Lactobacillales;f__Streptococcaceae;g__Streptococcus;s__Streptococcus mitis_AC	GCF_002096755.1	95	d__Bacteria;p__Firmicutes;c__Bacilli;o__Lactobacillales;f__Streptococcaceae;g__Streptococcus;s__Streptococcus mitis_AC	95.3	0.88	GCF_001076775.1	95	d__Bacteria;p__Firmicutes;c__Bacilli;o__Lactobacillales;f__Streptococcaceae;g__Streptococcus;s__Streptococcus pseudopneumoniae_G	95.1	0.91	d__Bacteria;p__Firmicutes;c__Bacilli;o__Lactobacillales;f__Streptococcaceae;g__Streptococcus;s__	ANI	topological placement and ANI have incongruent species assignments	GCF_001281025.1, s__Streptococcus mitis_AK, 95.0, 95.05, 0.9; GCF_002096925.1, s__Streptococcus mitis_AF, 95.0, 94.65, 0.82; GCF_000148585.2, s__Streptococcus mitis, 95.0, 94.61, 0.86; GCA_905221245.1, s__Streptococcus sp905221245, 95.0, 94.53, 0.89; GCF_009496205.1, s__Streptococcus mitis_BN, 95.0, 94.48, 0.81; GCF_001070815.1, s__Streptococcus pseudopneumoniae_P, 95.0, 94.27, 0.84; GCF_90518753…	98.27	11	N/A	N/A
B44_S62	d__Bacteria;p__Firmicutes;c__Bacilli;o__Lactobacillales;f__Streptococcaceae;g__Streptococcus;s__Streptococcus mitis_AC	GCF_002096755.1	95	d__Bacteria;p__Firmicutes;c__Bacilli;o__Lactobacillales;f__Streptococcaceae;g__Streptococcus;s__Streptococcus mitis_AC	95.18	0.89	GCF_002096895.1	95	d__Bacteria;p__Firmicutes;c__Bacilli;o__Lactobacillales;f__Streptococcaceae;g__Streptococcus;s__Streptococcus mitis_AH	93.82	0.83	d__Bacteria;p__Firmicutes;c__Bacilli;o__Lactobacillales;f__Streptococcaceae;g__Streptococcus;s__	ANI	topological placement and ANI have incongruent species assignments	GCF_001076775.1, s__Streptococcus pseudopneumoniae_G, 95.0, 94.98, 0.91; GCF_001281025.1, s__Streptococcus mitis_AK, 95.0, 94.96, 0.9; GCF_000148585.2, s__Streptococcus mitis, 95.0, 94.76, 0.87; GCF_002096925.1, s__Streptococcus mitis_AF, 95.0, 94.63, 0.82; GCA_905221245.1, s__Streptococcus sp905221245, 95.0, 94.36, 0.89; GCF_001070815.1, s__Streptococcus pseudopneumoniae_P, 95.0, 94.35, 0.85; GC…	98.25	11	N/A	N/A
B50_S68	d__Bacteria;p__Firmicutes;c__Bacilli;o__Lactobacillales;f__Streptococcaceae;g__Streptococcus;s__Streptococcus mitis_AC	GCF_002096755.1	95	d__Bacteria;p__Firmicutes;c__Bacilli;o__Lactobacillales;f__Streptococcaceae;g__Streptococcus;s__Streptococcus mitis_AC	95.1	0.87	N/A	N/A	N/A	N/A	N/A	d__Bacteria;p__Firmicutes;c__Bacilli;o__Lactobacillales;f__Streptococcaceae;g__Streptococcus;s__	ANI	topological placement and ANI have incongruent species assignments	GCF_002096755.1, s__Streptococcus mitis_AC, 95.0, 95.1, 0.87; GCF_001076775.1, s__Streptococcus pseudopneumoniae_G, 95.0, 94.81, 0.88; GCF_001281025.1, s__Streptococcus mitis_AK, 95.0, 94.78, 0.89; GCF_009496205.1, s__Streptococcus mitis_BN, 95.0, 94.58, 0.8; GCF_002096925.1, s__Streptococcus mitis_AF, 95.0, 94.45, 0.82; GCA_905221245.1, s__Streptococcus sp905221245, 95.0, 94.45, 0.88; GCF_000148…	98.21	11	N/A	N/A
B73_S91	d__Bacteria;p__Firmicutes;c__Bacilli;o__Lactobacillales;f__Streptococcaceae;g__Streptococcus;s__Streptococcus mitis_AC	GCF_002096755.1	95	d__Bacteria;p__Firmicutes;c__Bacilli;o__Lactobacillales;f__Streptococcaceae;g__Streptococcus;s__Streptococcus mitis_AC	95.27	0.91	N/A	N/A	N/A	N/A	N/A	d__Bacteria;p__Firmicutes;c__Bacilli;o__Lactobacillales;f__Streptococcaceae;g__Streptococcus;s__	ANI	topological placement and ANI have incongruent species assignments	GCF_002096755.1, s__Streptococcus mitis_AC, 95.0, 95.27, 0.91; GCF_001076775.1, s__Streptococcus pseudopneumoniae_G, 95.0, 95.06, 0.9; GCF_001281025.1, s__Streptococcus mitis_AK, 95.0, 94.89, 0.88; GCF_002096925.1, s__Streptococcus mitis_AF, 95.0, 94.84, 0.84; GCA_905221245.1, s__Streptococcus sp905221245, 95.0, 94.55, 0.89; GCF_009496205.1, s__Streptococcus mitis_BN, 95.0, 94.55, 0.82; GCF_00014…	98.33	11	N/A	N/A
B85_S7	d__Bacteria;p__Firmicutes;c__Bacilli;o__Lactobacillales;f__Streptococcaceae;g__Streptococcus;s__Streptococcus mitis_AC	GCF_002096755.1	95	d__Bacteria;p__Firmicutes;c__Bacilli;o__Lactobacillales;f__Streptococcaceae;g__Streptococcus;s__Streptococcus mitis_AC	95.4	0.9	GCF_001281025.1	95	d__Bacteria;p__Firmicutes;c__Bacilli;o__Lactobacillales;f__Streptococcaceae;g__Streptococcus;s__Streptococcus mitis_AK	95.21	0.9	d__Bacteria;p__Firmicutes;c__Bacilli;o__Lactobacillales;f__Streptococcaceae;g__Streptococcus;s__	ANI	topological placement and ANI have incongruent species assignments	GCF_001076775.1, s__Streptococcus pseudopneumoniae_G, 95.0, 95.15, 0.91; GCF_002096925.1, s__Streptococcus mitis_AF, 95.0, 94.85, 0.81; GCF_009496205.1, s__Streptococcus mitis_BN, 95.0, 94.55, 0.81; GCA_905221245.1, s__Streptococcus sp905221245, 95.0, 94.46, 0.86; GCF_000148585.2, s__Streptococcus mitis, 95.0, 94.39, 0.85; GCF_001070815.1, s__Streptococcus pseudopneumoniae_P, 95.0, 94.2, 0.86; GC…	98.31	11	N/A	N/A
B93_S14	d__Bacteria;p__Firmicutes;c__Bacilli;o__Lactobacillales;f__Streptococcaceae;g__Streptococcus;s__Streptococcus mitis_AC	GCF_002096755.1	95	d__Bacteria;p__Firmicutes;c__Bacilli;o__Lactobacillales;f__Streptococcaceae;g__Streptococcus;s__Streptococcus mitis_AC	95.33	0.89	N/A	N/A	N/A	N/A	N/A	d__Bacteria;p__Firmicutes;c__Bacilli;o__Lactobacillales;f__Streptococcaceae;g__Streptococcus;s__	ANI	topological placement and ANI have incongruent species assignments	GCF_002096755.1, s__Streptococcus mitis_AC, 95.0, 95.33, 0.89; GCF_001281025.1, s__Streptococcus mitis_AK, 95.0, 95.25, 0.89; GCF_001076775.1, s__Streptococcus pseudopneumoniae_G, 95.0, 95.24, 0.9; GCF_002096925.1, s__Streptococcus mitis_AF, 95.0, 94.86, 0.81; GCF_000148585.2, s__Streptococcus mitis, 95.0, 94.65, 0.85; GCA_905221245.1, s__Streptococcus sp905221245, 95.0, 94.59, 0.86; GCF_00949620…	98.33	11	N/A	N/A
P28_S15	d__Bacteria;p__Firmicutes;c__Bacilli;o__Lactobacillales;f__Streptococcaceae;g__Streptococcus;s__Streptococcus mitis_AC	GCF_002096755.1	95	d__Bacteria;p__Firmicutes;c__Bacilli;o__Lactobacillales;f__Streptococcaceae;g__Streptococcus;s__Streptococcus mitis_AC	95.31	0.9	GCF_001281025.1	95	d__Bacteria;p__Firmicutes;c__Bacilli;o__Lactobacillales;f__Streptococcaceae;g__Streptococcus;s__Streptococcus mitis_AK	94.98	0.89	d__Bacteria;p__Firmicutes;c__Bacilli;o__Lactobacillales;f__Streptococcaceae;g__Streptococcus;s__	ANI	topological placement and ANI have incongruent species assignments	GCF_001076775.1, s__Streptococcus pseudopneumoniae_G, 95.0, 95.21, 0.94; GCF_002096925.1, s__Streptococcus mitis_AF, 95.0, 94.57, 0.82; GCF_000148585.2, s__Streptococcus mitis, 95.0, 94.53, 0.85; GCA_905221245.1, s__Streptococcus sp905221245, 95.0, 94.52, 0.87; GCF_009496205.1, s__Streptococcus mitis_BN, 95.0, 94.25, 0.8; GCF_001070815.1, s__Streptococcus pseudopneumoniae_P, 95.0, 94.2, 0.84; GCA…	98.31	11	N/A	N/A
P59_S35	d__Bacteria;p__Firmicutes;c__Bacilli;o__Lactobacillales;f__Streptococcaceae;g__Streptococcus;s__Streptococcus mitis_AC	GCF_002096755.1	95	d__Bacteria;p__Firmicutes;c__Bacilli;o__Lactobacillales;f__Streptococcaceae;g__Streptococcus;s__Streptococcus mitis_AC	95.31	0.89	GCF_001076775.1	95	d__Bacteria;p__Firmicutes;c__Bacilli;o__Lactobacillales;f__Streptococcaceae;g__Streptococcus;s__Streptococcus pseudopneumoniae_G	95.25	0.92	d__Bacteria;p__Firmicutes;c__Bacilli;o__Lactobacillales;f__Streptococcaceae;g__Streptococcus;s__	ANI	topological placement and ANI have incongruent species assignments	GCF_001281025.1, s__Streptococcus mitis_AK, 95.0, 95.1, 0.92; GCF_002096925.1, s__Streptococcus mitis_AF, 95.0, 94.7, 0.83; GCF_000148585.2, s__Streptococcus mitis, 95.0, 94.61, 0.86; GCF_009496205.1, s__Streptococcus mitis_BN, 95.0, 94.55, 0.81; GCA_905221245.1, s__Streptococcus sp905221245, 95.0, 94.49, 0.89; GCF_001070815.1, s__Streptococcus pseudopneumoniae_P, 95.0, 94.23, 0.85; GCF_905187535…	98.27	11	N/A	N/A
U165-2_S22	d__Bacteria;p__Firmicutes;c__Bacilli;o__Lactobacillales;f__Streptococcaceae;g__Streptococcus;s__Streptococcus mitis_AC	GCF_002096755.1	95	d__Bacteria;p__Firmicutes;c__Bacilli;o__Lactobacillales;f__Streptococcaceae;g__Streptococcus;s__Streptococcus mitis_AC	95.23	0.9	N/A	N/A	N/A	N/A	N/A	d__Bacteria;p__Firmicutes;c__Bacilli;o__Lactobacillales;f__Streptococcaceae;g__Streptococcus;s__	ANI	topological placement and ANI have incongruent species assignments	GCF_002096755.1, s__Streptococcus mitis_AC, 95.0, 95.23, 0.9; GCF_001076775.1, s__Streptococcus pseudopneumoniae_G, 95.0, 95.14, 0.91; GCF_001281025.1, s__Streptococcus mitis_AK, 95.0, 95.09, 0.92; GCF_000148585.2, s__Streptococcus mitis, 95.0, 94.64, 0.9; GCA_905221245.1, s__Streptococcus sp905221245, 95.0, 94.62, 0.9; GCF_002096925.1, s__Streptococcus mitis_AF, 95.0, 94.57, 0.84; GCF_009496205.…	98.25	11	N/A	N/A
GCF_002096755.1_ASM209675v1	d__Bacteria;p__Firmicutes;c__Bacilli;o__Lactobacillales;f__Streptococcaceae;g__Streptococcus;s__Streptococcus mitis_AC	GCF_002096755.1	95	d__Bacteria;p__Firmicutes;c__Bacilli;o__Lactobacillales;f__Streptococcaceae;g__Streptococcus;s__Streptococcus mitis_AC	100	1	GCF_002096755.1	95	d__Bacteria;p__Firmicutes;c__Bacilli;o__Lactobacillales;f__Streptococcaceae;g__Streptococcus;s__Streptococcus mitis_AC	100	1	d__Bacteria;p__Firmicutes;c__Bacilli;o__Lactobacillales;f__Streptococcaceae;g__Streptococcus;s__	taxonomic classification defined by topology and ANI	topological placement and ANI have congruent species assignments	GCF_001076775.1, s__Streptococcus pseudopneumoniae_G, 95.0, 94.98, 0.84; GCF_001281025.1, s__Streptococcus mitis_AK, 95.0, 94.9, 0.85; GCF_002096925.1, s__Streptococcus mitis_AF, 95.0, 94.79, 0.81; GCA_905221245.1, s__Streptococcus sp905221245, 95.0, 94.4, 0.87; GCF_009496205.1, s__Streptococcus mitis_BN, 95.0, 94.35, 0.83; GCF_000148585.2, s__Streptococcus mitis, 95.0, 94.33, 0.83; GCF_001070815…	97.44	11	N/A	N/A
GCF_002096775.1_ASM209677v1	d__Bacteria;p__Firmicutes;c__Bacilli;o__Lactobacillales;f__Streptococcaceae;g__Streptococcus;s__Streptococcus mitis_AC	GCF_002096755.1	95	d__Bacteria;p__Firmicutes;c__Bacilli;o__Lactobacillales;f__Streptococcaceae;g__Streptococcus;s__Streptococcus mitis_AC	95.31	0.87	N/A	N/A	N/A	N/A	N/A	d__Bacteria;p__Firmicutes;c__Bacilli;o__Lactobacillales;f__Streptococcaceae;g__Streptococcus;s__	ANI	topological placement and ANI have incongruent species assignments	GCF_002096755.1, s__Streptococcus mitis_AC, 95.0, 95.31, 0.87; GCF_001076775.1, s__Streptococcus pseudopneumoniae_G, 95.0, 95.23, 0.89; GCF_001281025.1, s__Streptococcus mitis_AK, 95.0, 95.12, 0.87; GCF_002096925.1, s__Streptococcus mitis_AF, 95.0, 94.69, 0.8; GCF_000148585.2, s__Streptococcus mitis, 95.0, 94.51, 0.83; GCF_009496205.1, s__Streptococcus mitis_BN, 95.0, 94.46, 0.83; GCA_905221245.1…	98.31	11	N/A	N/A
GCF_003942885.1_ASM394288v1	d__Bacteria;p__Firmicutes;c__Bacilli;o__Lactobacillales;f__Streptococcaceae;g__Streptococcus;s__Streptococcus mitis_AC	GCF_002096755.1	95	d__Bacteria;p__Firmicutes;c__Bacilli;o__Lactobacillales;f__Streptococcaceae;g__Streptococcus;s__Streptococcus mitis_AC	95.23	0.89	N/A	N/A	N/A	N/A	N/A	d__Bacteria;p__Firmicutes;c__Bacilli;o__Lactobacillales;f__Streptococcaceae;g__Streptococcus;s__	ANI	topological placement and ANI have incongruent species assignments	GCF_002096755.1, s__Streptococcus mitis_AC, 95.0, 95.23, 0.89; GCF_001281025.1, s__Streptococcus mitis_AK, 95.0, 95.17, 0.92; GCF_001076775.1, s__Streptococcus pseudopneumoniae_G, 95.0, 95.15, 0.91; GCF_000148585.2, s__Streptococcus mitis, 95.0, 94.62, 0.86; GCF_009496205.1, s__Streptococcus mitis_BN, 95.0, 94.53, 0.82; GCF_002096925.1, s__Streptococcus mitis_AF, 95.0, 94.51, 0.83; GCA_905221245.…	98.29	11	N/A	N/A
GCF_008763935.1_FS623	d__Bacteria;p__Firmicutes;c__Bacilli;o__Lactobacillales;f__Streptococcaceae;g__Streptococcus;s__Streptococcus mitis_AC	GCF_002096755.1	95	d__Bacteria;p__Firmicutes;c__Bacilli;o__Lactobacillales;f__Streptococcaceae;g__Streptococcus;s__Streptococcus mitis_AC	95.47	0.87	GCF_001281025.1	95	d__Bacteria;p__Firmicutes;c__Bacilli;o__Lactobacillales;f__Streptococcaceae;g__Streptococcus;s__Streptococcus mitis_AK	94.93	0.86	d__Bacteria;p__Firmicutes;c__Bacilli;o__Lactobacillales;f__Streptococcaceae;g__Streptococcus;s__	ANI	topological placement and ANI have incongruent species assignments	GCF_001076775.1, s__Streptococcus pseudopneumoniae_G, 95.0, 94.84, 0.82; GCA_905221245.1, s__Streptococcus sp905221245, 95.0, 94.55, 0.85; GCF_002096925.1, s__Streptococcus mitis_AF, 95.0, 94.47, 0.81; GCF_009496205.1, s__Streptococcus mitis_BN, 95.0, 94.35, 0.82; GCF_000148585.2, s__Streptococcus mitis, 95.0, 94.12, 0.82; GCF_905187535.1, s__Streptococcus mitis_BS, 95.0, 94.03, 0.82; GCA_9053698…	96.64	11	N/A	N/A
GCF_009496295.1_ASM949629v1	d__Bacteria;p__Firmicutes;c__Bacilli;o__Lactobacillales;f__Streptococcaceae;g__Streptococcus;s__Streptococcus mitis_AC	GCF_002096755.1	95	d__Bacteria;p__Firmicutes;c__Bacilli;o__Lactobacillales;f__Streptococcaceae;g__Streptococcus;s__Streptococcus mitis_AC	95.11	0.86	GCF_001281025.1	95	d__Bacteria;p__Firmicutes;c__Bacilli;o__Lactobacillales;f__Streptococcaceae;g__Streptococcus;s__Streptococcus mitis_AK	94.98	0.88	d__Bacteria;p__Firmicutes;c__Bacilli;o__Lactobacillales;f__Streptococcaceae;g__Streptococcus;s__	ANI	topological placement and ANI have incongruent species assignments	GCF_001076775.1, s__Streptococcus pseudopneumoniae_G, 95.0, 95.09, 0.89; GCF_002096925.1, s__Streptococcus mitis_AF, 95.0, 94.57, 0.8; GCF_000148585.2, s__Streptococcus mitis, 95.0, 94.38, 0.84; GCA_905221245.1, s__Streptococcus sp905221245, 95.0, 94.33, 0.83; GCF_009496205.1, s__Streptococcus mitis_BN, 95.0, 94.32, 0.82; GCF_001070815.1, s__Streptococcus pseudopneumoniae_P, 95.0, 94.16, 0.85; GC…	98.31	11	N/A	N/A
U23_S57	d__Bacteria;p__Firmicutes;c__Bacilli;o__Lactobacillales;f__Streptococcaceae;g__Streptococcus;s__Streptococcus mitis_AD	GCF_002096815.1	95	d__Bacteria;p__Firmicutes;c__Bacilli;o__Lactobacillales;f__Streptococcaceae;g__Streptococcus;s__Streptococcus mitis_AD	97.05	0.92	GCF_002096815.1	95	d__Bacteria;p__Firmicutes;c__Bacilli;o__Lactobacillales;f__Streptococcaceae;g__Streptococcus;s__Streptococcus mitis_AD	97.05	0.92	d__Bacteria;p__Firmicutes;c__Bacilli;o__Lactobacillales;f__Streptococcaceae;g__Streptococcus;s__	taxonomic classification defined by topology and ANI	topological placement and ANI have congruent species assignments	GCF_001650315.1, s__Streptococcus sp001650315, 95.0, 94.46, 0.86; GCF_003942765.1, s__Streptococcus mitis_BE, 95.0, 94.3, 0.88; GCF_016658865.1, s__Streptococcus mitis_BT, 95.0, 94.22, 0.87; GCF_002096895.1, s__Streptococcus mitis_AH, 95.0, 94.15, 0.84; GCF_006385165.1, s__Streptococcus symci, 95.0, 94.13, 0.86; GCF_003627155.1, s__Streptococcus gwangjuense, 95.0, 94.12, 0.87; GCA_000385835.1, s_…	98.25	11	N/A	N/A
U24_S58	d__Bacteria;p__Firmicutes;c__Bacilli;o__Lactobacillales;f__Streptococcaceae;g__Streptococcus;s__Streptococcus mitis_AD	GCF_002096815.1	95	d__Bacteria;p__Firmicutes;c__Bacilli;o__Lactobacillales;f__Streptococcaceae;g__Streptococcus;s__Streptococcus mitis_AD	97.08	0.92	GCF_002096815.1	95	d__Bacteria;p__Firmicutes;c__Bacilli;o__Lactobacillales;f__Streptococcaceae;g__Streptococcus;s__Streptococcus mitis_AD	97.08	0.92	d__Bacteria;p__Firmicutes;c__Bacilli;o__Lactobacillales;f__Streptococcaceae;g__Streptococcus;s__	taxonomic classification defined by topology and ANI	topological placement and ANI have congruent species assignments	GCF_001650315.1, s__Streptococcus sp001650315, 95.0, 94.52, 0.89; GCF_016658865.1, s__Streptococcus mitis_BT, 95.0, 94.34, 0.89; GCF_003942765.1, s__Streptococcus mitis_BE, 95.0, 94.32, 0.9; GCF_006385165.1, s__Streptococcus symci, 95.0, 94.25, 0.87; GCA_000385835.1, s__Streptococcus mitis_AI, 95.0, 94.22, 0.86; GCF_002096895.1, s__Streptococcus mitis_AH, 95.0, 94.19, 0.86; GCF_001579665.1, s__St…	98.25	11	N/A	N/A
U25_S59	d__Bacteria;p__Firmicutes;c__Bacilli;o__Lactobacillales;f__Streptococcaceae;g__Streptococcus;s__Streptococcus mitis_AD	GCF_002096815.1	95	d__Bacteria;p__Firmicutes;c__Bacilli;o__Lactobacillales;f__Streptococcaceae;g__Streptococcus;s__Streptococcus mitis_AD	96.83	0.96	GCF_002096815.1	95	d__Bacteria;p__Firmicutes;c__Bacilli;o__Lactobacillales;f__Streptococcaceae;g__Streptococcus;s__Streptococcus mitis_AD	96.83	0.96	d__Bacteria;p__Firmicutes;c__Bacilli;o__Lactobacillales;f__Streptococcaceae;g__Streptococcus;s__	taxonomic classification defined by topology and ANI	topological placement and ANI have congruent species assignments	GCF_001650315.1, s__Streptococcus sp001650315, 95.0, 94.48, 0.94; GCF_000148585.2, s__Streptococcus mitis, 95.0, 94.32, 0.9; GCF_003942765.1, s__Streptococcus mitis_BE, 95.0, 94.28, 0.96; GCF_001281025.1, s__Streptococcus mitis_AK, 95.0, 94.24, 0.92; GCF_016658865.1, s__Streptococcus mitis_BT, 95.0, 94.23, 0.94; GCF_002096895.1, s__Streptococcus mitis_AH, 95.0, 94.19, 0.94; GCF_006385165.1, s__St…	97.12	11	N/A	N/A
U28_S60	d__Bacteria;p__Firmicutes;c__Bacilli;o__Lactobacillales;f__Streptococcaceae;g__Streptococcus;s__Streptococcus mitis_AD	GCF_002096815.1	95	d__Bacteria;p__Firmicutes;c__Bacilli;o__Lactobacillales;f__Streptococcaceae;g__Streptococcus;s__Streptococcus mitis_AD	96.94	0.96	GCF_002096815.1	95	d__Bacteria;p__Firmicutes;c__Bacilli;o__Lactobacillales;f__Streptococcaceae;g__Streptococcus;s__Streptococcus mitis_AD	96.94	0.96	d__Bacteria;p__Firmicutes;c__Bacilli;o__Lactobacillales;f__Streptococcaceae;g__Streptococcus;s__	taxonomic classification defined by topology and ANI	topological placement and ANI have congruent species assignments	GCF_001650315.1, s__Streptococcus sp001650315, 95.0, 94.54, 0.92; GCF_003942765.1, s__Streptococcus mitis_BE, 95.0, 94.49, 0.94; GCF_000148585.2, s__Streptococcus mitis, 95.0, 94.44, 0.88; GCF_002096895.1, s__Streptococcus mitis_AH, 95.0, 94.39, 0.91; GCF_001076775.1, s__Streptococcus pseudopneumoniae_G, 95.0, 94.23, 0.93; GCA_000385835.1, s__Streptococcus mitis_AI, 95.0, 94.23, 0.91; GCF_0063851…	97.5	11	N/A	N/A
U65_S81	d__Bacteria;p__Firmicutes;c__Bacilli;o__Lactobacillales;f__Streptococcaceae;g__Streptococcus;s__Streptococcus mitis_AD	GCF_002096815.1	95	d__Bacteria;p__Firmicutes;c__Bacilli;o__Lactobacillales;f__Streptococcaceae;g__Streptococcus;s__Streptococcus mitis_AD	96.94	0.94	GCF_002096815.1	95	d__Bacteria;p__Firmicutes;c__Bacilli;o__Lactobacillales;f__Streptococcaceae;g__Streptococcus;s__Streptococcus mitis_AD	96.94	0.94	d__Bacteria;p__Firmicutes;c__Bacilli;o__Lactobacillales;f__Streptococcaceae;g__Streptococcus;s__	taxonomic classification defined by topology and ANI	topological placement and ANI have congruent species assignments	GCF_001650315.1, s__Streptococcus sp001650315, 95.0, 94.51, 0.89; GCF_002096895.1, s__Streptococcus mitis_AH, 95.0, 94.3, 0.88; GCF_003942765.1, s__Streptococcus mitis_BE, 95.0, 94.3, 0.92; GCF_016658865.1, s__Streptococcus mitis_BT, 95.0, 94.3, 0.9; GCF_006385165.1, s__Streptococcus symci, 95.0, 94.2, 0.89; GCA_000385835.1, s__Streptococcus mitis_AI, 95.0, 94.15, 0.86; GCF_001579665.1, s__Strept…	98.27	11	N/A	N/A
GCF_002096815.1_ASM209681v1	d__Bacteria;p__Firmicutes;c__Bacilli;o__Lactobacillales;f__Streptococcaceae;g__Streptococcus;s__Streptococcus mitis_AD	GCF_002096815.1	95	d__Bacteria;p__Firmicutes;c__Bacilli;o__Lactobacillales;f__Streptococcaceae;g__Streptococcus;s__Streptococcus mitis_AD	100	1	GCF_002096815.1	95	d__Bacteria;p__Firmicutes;c__Bacilli;o__Lactobacillales;f__Streptococcaceae;g__Streptococcus;s__Streptococcus mitis_AD	100	1	d__Bacteria;p__Firmicutes;c__Bacilli;o__Lactobacillales;f__Streptococcaceae;g__Streptococcus;s__	taxonomic classification defined by topology and ANI	topological placement and ANI have congruent species assignments	GCF_001650315.1, s__Streptococcus sp001650315, 95.0, 94.52, 0.86; GCF_003626515.1, s__Streptococcus chosunense, 95.0, 94.35, 0.87; GCF_016658865.1, s__Streptococcus mitis_BT, 95.0, 94.33, 0.85; GCF_003942765.1, s__Streptococcus mitis_BE, 95.0, 94.23, 0.87; GCF_006385165.1, s__Streptococcus symci, 95.0, 94.23, 0.82; GCF_002096895.1, s__Streptococcus mitis_AH, 95.0, 94.18, 0.89; GCF_003627155.1, s_…	98.29	11	N/A	N/A
GCF_002096925.1_ASM209692v1	d__Bacteria;p__Firmicutes;c__Bacilli;o__Lactobacillales;f__Streptococcaceae;g__Streptococcus;s__Streptococcus mitis_AF	GCF_002096925.1	95	d__Bacteria;p__Firmicutes;c__Bacilli;o__Lactobacillales;f__Streptococcaceae;g__Streptococcus;s__Streptococcus mitis_AF	100	1	GCF_002096925.1	95	d__Bacteria;p__Firmicutes;c__Bacilli;o__Lactobacillales;f__Streptococcaceae;g__Streptococcus;s__Streptococcus mitis_AF	100	1	d__Bacteria;p__Firmicutes;c__Bacilli;o__Lactobacillales;f__Streptococcaceae;g__Streptococcus;s__	taxonomic classification defined by topology and ANI	topological placement and ANI have congruent species assignments	GCF_009496205.1, s__Streptococcus mitis_BN, 95.0, 94.82, 0.86; GCF_002096755.1, s__Streptococcus mitis_AC, 95.0, 94.79, 0.81; GCF_001076775.1, s__Streptococcus pseudopneumoniae_G, 95.0, 94.46, 0.79; GCF_001281025.1, s__Streptococcus mitis_AK, 95.0, 94.44, 0.8; GCA_905221245.1, s__Streptococcus sp905221245, 95.0, 94.1, 0.81; GCA_905369855.1, s__Streptococcus oralis_BN, 95.0, 94.05, 0.85; GCF_00209…	98.35	11	N/A	N/A
U143_S13	d__Bacteria;p__Firmicutes;c__Bacilli;o__Lactobacillales;f__Streptococcaceae;g__Streptococcus;s__Streptococcus mitis_AH	GCF_002096895.1	95	d__Bacteria;p__Firmicutes;c__Bacilli;o__Lactobacillales;f__Streptococcaceae;g__Streptococcus;s__Streptococcus mitis_AH	95.21	0.93	N/A	N/A	N/A	N/A	N/A	d__Bacteria;p__Firmicutes;c__Bacilli;o__Lactobacillales;f__Streptococcaceae;g__Streptococcus;s__	ANI	topological placement and ANI have incongruent species assignments	GCF_002096895.1, s__Streptococcus mitis_AH, 95.0, 95.21, 0.93; GCF_000148585.2, s__Streptococcus mitis, 95.0, 94.74, 0.88; GCF_001650315.1, s__Streptococcus sp001650315, 95.0, 94.67, 0.93; GCF_003626515.1, s__Streptococcus chosunense, 95.0, 94.57, 0.92; GCA_000385835.1, s__Streptococcus mitis_AI, 95.0, 94.42, 0.88; GCF_002096815.1, s__Streptococcus mitis_AD, 95.0, 94.41, 0.92; GCF_003942765.1, s_…	97.08	11	N/A	N/A
GCF_002096895.1_ASM209689v1	d__Bacteria;p__Firmicutes;c__Bacilli;o__Lactobacillales;f__Streptococcaceae;g__Streptococcus;s__Streptococcus mitis_AH	GCF_002096895.1	95	d__Bacteria;p__Firmicutes;c__Bacilli;o__Lactobacillales;f__Streptococcaceae;g__Streptococcus;s__Streptococcus mitis_AH	100	1	GCF_002096895.1	95	d__Bacteria;p__Firmicutes;c__Bacilli;o__Lactobacillales;f__Streptococcaceae;g__Streptococcus;s__Streptococcus mitis_AH	100	1	d__Bacteria;p__Firmicutes;c__Bacilli;o__Lactobacillales;f__Streptococcaceae;g__Streptococcus;s__	taxonomic classification defined by topology and ANI	topological placement and ANI have congruent species assignments	GCF_001650315.1, s__Streptococcus sp001650315, 95.0, 94.49, 0.89; GCF_000148585.2, s__Streptococcus mitis, 95.0, 94.45, 0.84; GCF_002096815.1, s__Streptococcus mitis_AD, 95.0, 94.18, 0.89; GCF_003626515.1, s__Streptococcus chosunense, 95.0, 94.16, 0.89; GCF_003942765.1, s__Streptococcus mitis_BE, 95.0, 94.12, 0.87; GCF_003627155.1, s__Streptococcus gwangjuense, 95.0, 94.1, 0.88; GCA_000385835.1, …	98.29	11	N/A	N/A
22P_S11	d__Bacteria;p__Firmicutes;c__Bacilli;o__Lactobacillales;f__Streptococcaceae;g__Streptococcus;s__Streptococcus mitis_AK	GCF_001281025.1	95	d__Bacteria;p__Firmicutes;c__Bacilli;o__Lactobacillales;f__Streptococcaceae;g__Streptococcus;s__Streptococcus mitis_AK	95.13	0.89	N/A	N/A	N/A	N/A	N/A	d__Bacteria;p__Firmicutes;c__Bacilli;o__Lactobacillales;f__Streptococcaceae;g__Streptococcus;s__	ANI	topological placement and ANI have incongruent species assignments	GCF_001281025.1, s__Streptococcus mitis_AK, 95.0, 95.13, 0.89; GCF_001076775.1, s__Streptococcus pseudopneumoniae_G, 95.0, 95.13, 0.9; GCF_002096755.1, s__Streptococcus mitis_AC, 95.0, 95.02, 0.86; GCF_000148585.2, s__Streptococcus mitis, 95.0, 94.83, 0.85; GCA_905221245.1, s__Streptococcus sp905221245, 95.0, 94.56, 0.86; GCF_002096925.1, s__Streptococcus mitis_AF, 95.0, 94.54, 0.81; GCF_90518753…	98.33	11	N/A	N/A
B21_S42	d__Bacteria;p__Firmicutes;c__Bacilli;o__Lactobacillales;f__Streptococcaceae;g__Streptococcus;s__Streptococcus mitis_AK	GCF_001281025.1	95	d__Bacteria;p__Firmicutes;c__Bacilli;o__Lactobacillales;f__Streptococcaceae;g__Streptococcus;s__Streptococcus mitis_AK	95.29	0.9	GCF_001281025.1	95	d__Bacteria;p__Firmicutes;c__Bacilli;o__Lactobacillales;f__Streptococcaceae;g__Streptococcus;s__Streptococcus mitis_AK	95.29	0.9	d__Bacteria;p__Firmicutes;c__Bacilli;o__Lactobacillales;f__Streptococcaceae;g__Streptococcus;s__	taxonomic classification defined by topology and ANI	topological placement and ANI have congruent species assignments	GCF_002096755.1, s__Streptococcus mitis_AC, 95.0, 95.19, 0.87; GCF_001076775.1, s__Streptococcus pseudopneumoniae_G, 95.0, 95.16, 0.91; GCF_000148585.2, s__Streptococcus mitis, 95.0, 94.64, 0.85; GCF_002096925.1, s__Streptococcus mitis_AF, 95.0, 94.61, 0.8; GCA_905221245.1, s__Streptococcus sp905221245, 95.0, 94.49, 0.86; GCF_009496205.1, s__Streptococcus mitis_BN, 95.0, 94.41, 0.8; GCF_905187535…	98.31	11	N/A	N/A
B31_S49	d__Bacteria;p__Firmicutes;c__Bacilli;o__Lactobacillales;f__Streptococcaceae;g__Streptococcus;s__Streptococcus mitis_AK	GCF_001281025.1	95	d__Bacteria;p__Firmicutes;c__Bacilli;o__Lactobacillales;f__Streptococcaceae;g__Streptococcus;s__Streptococcus mitis_AK	95.04	0.88	GCF_001076775.1	95	d__Bacteria;p__Firmicutes;c__Bacilli;o__Lactobacillales;f__Streptococcaceae;g__Streptococcus;s__Streptococcus pseudopneumoniae_G	94.87	0.91	d__Bacteria;p__Firmicutes;c__Bacilli;o__Lactobacillales;f__Streptococcaceae;g__Streptococcus;s__	ANI	topological placement and ANI have incongruent species assignments	GCF_002096755.1, s__Streptococcus mitis_AC, 95.0, 95.02, 0.89; GCA_905221245.1, s__Streptococcus sp905221245, 95.0, 94.55, 0.86; GCF_002096925.1, s__Streptococcus mitis_AF, 95.0, 94.51, 0.81; GCF_009496205.1, s__Streptococcus mitis_BN, 95.0, 94.48, 0.81; GCF_000148585.2, s__Streptococcus mitis, 95.0, 94.45, 0.85; GCA_905369855.1, s__Streptococcus oralis_BN, 95.0, 94.06, 0.89; GCF_905187535.1, s__…	98.35	11	N/A	N/A
B54_S72	d__Bacteria;p__Firmicutes;c__Bacilli;o__Lactobacillales;f__Streptococcaceae;g__Streptococcus;s__Streptococcus mitis_AK	GCF_001281025.1	95	d__Bacteria;p__Firmicutes;c__Bacilli;o__Lactobacillales;f__Streptococcaceae;g__Streptococcus;s__Streptococcus mitis_AK	95.32	0.91	N/A	N/A	N/A	N/A	N/A	d__Bacteria;p__Firmicutes;c__Bacilli;o__Lactobacillales;f__Streptococcaceae;g__Streptococcus;s__	ANI	topological placement and ANI have incongruent species assignments	GCF_001281025.1, s__Streptococcus mitis_AK, 95.0, 95.32, 0.91; GCF_002096755.1, s__Streptococcus mitis_AC, 95.0, 95.12, 0.88; GCF_001076775.1, s__Streptococcus pseudopneumoniae_G, 95.0, 95.06, 0.89; GCA_905221245.1, s__Streptococcus sp905221245, 95.0, 94.61, 0.87; GCF_002096925.1, s__Streptococcus mitis_AF, 95.0, 94.53, 0.82; GCF_000148585.2, s__Streptococcus mitis, 95.0, 94.45, 0.86; GCF_0094962…	98.27	11	N/A	N/A
B89L_S11	d__Bacteria;p__Firmicutes;c__Bacilli;o__Lactobacillales;f__Streptococcaceae;g__Streptococcus;s__Streptococcus mitis_AK	GCF_001281025.1	95	d__Bacteria;p__Firmicutes;c__Bacilli;o__Lactobacillales;f__Streptococcaceae;g__Streptococcus;s__Streptococcus mitis_AK	95.21	0.89	N/A	N/A	N/A	N/A	N/A	d__Bacteria;p__Firmicutes;c__Bacilli;o__Lactobacillales;f__Streptococcaceae;g__Streptococcus;s__	ANI	topological placement and ANI have incongruent species assignments	GCF_001281025.1, s__Streptococcus mitis_AK, 95.0, 95.21, 0.89; GCF_002096755.1, s__Streptococcus mitis_AC, 95.0, 95.19, 0.89; GCF_001076775.1, s__Streptococcus pseudopneumoniae_G, 95.0, 95.15, 0.91; GCF_000148585.2, s__Streptococcus mitis, 95.0, 94.6, 0.85; GCF_002096925.1, s__Streptococcus mitis_AF, 95.0, 94.58, 0.81; GCA_905221245.1, s__Streptococcus sp905221245, 95.0, 94.58, 0.86; GCF_00949620…	98.33	11	N/A	N/A
P60_S36	d__Bacteria;p__Firmicutes;c__Bacilli;o__Lactobacillales;f__Streptococcaceae;g__Streptococcus;s__Streptococcus mitis_AK	GCF_001281025.1	95	d__Bacteria;p__Firmicutes;c__Bacilli;o__Lactobacillales;f__Streptococcaceae;g__Streptococcus;s__Streptococcus mitis_AK	95.4	0.93	GCF_001281025.1	95	d__Bacteria;p__Firmicutes;c__Bacilli;o__Lactobacillales;f__Streptococcaceae;g__Streptococcus;s__Streptococcus mitis_AK	95.4	0.93	d__Bacteria;p__Firmicutes;c__Bacilli;o__Lactobacillales;f__Streptococcaceae;g__Streptococcus;s__	taxonomic classification defined by topology and ANI	topological placement and ANI have congruent species assignments	GCF_002096755.1, s__Streptococcus mitis_AC, 95.0, 95.29, 0.9; GCF_001076775.1, s__Streptococcus pseudopneumoniae_G, 95.0, 95.04, 0.91; GCF_002096925.1, s__Streptococcus mitis_AF, 95.0, 94.72, 0.84; GCF_000148585.2, s__Streptococcus mitis, 95.0, 94.65, 0.88; GCA_905221245.1, s__Streptococcus sp905221245, 95.0, 94.56, 0.9; GCF_009496205.1, s__Streptococcus mitis_BN, 95.0, 94.55, 0.82; GCF_002096855…	98.25	11	N/A	N/A
GCF_000148505.1_ASM14850v1	d__Bacteria;p__Firmicutes;c__Bacilli;o__Lactobacillales;f__Streptococcaceae;g__Streptococcus;s__Streptococcus mitis_AK	GCF_001281025.1	95	d__Bacteria;p__Firmicutes;c__Bacilli;o__Lactobacillales;f__Streptococcaceae;g__Streptococcus;s__Streptococcus mitis_AK	95.16	0.89	N/A	N/A	N/A	N/A	N/A	d__Bacteria;p__Firmicutes;c__Bacilli;o__Lactobacillales;f__Streptococcaceae;g__Streptococcus;s__	ANI	topological placement and ANI have incongruent species assignments	GCF_001281025.1, s__Streptococcus mitis_AK, 95.0, 95.16, 0.89; GCF_002096755.1, s__Streptococcus mitis_AC, 95.0, 94.91, 0.88; GCF_001076775.1, s__Streptococcus pseudopneumoniae_G, 95.0, 94.79, 0.9; GCA_905221245.1, s__Streptococcus sp905221245, 95.0, 94.54, 0.9; GCF_002096925.1, s__Streptococcus mitis_AF, 95.0, 94.38, 0.81; GCF_009496205.1, s__Streptococcus mitis_BN, 95.0, 94.28, 0.8; GCF_0001485…	98.25	11	N/A	N/A
GCF_000960005.1_ASM96000v1	d__Bacteria;p__Firmicutes;c__Bacilli;o__Lactobacillales;f__Streptococcaceae;g__Streptococcus;s__Streptococcus mitis_AK	GCF_001281025.1	95	d__Bacteria;p__Firmicutes;c__Bacilli;o__Lactobacillales;f__Streptococcaceae;g__Streptococcus;s__Streptococcus mitis_AK	95.05	0.88	GCF_003627155.1	95	d__Bacteria;p__Firmicutes;c__Bacilli;o__Lactobacillales;f__Streptococcaceae;g__Streptococcus;s__Streptococcus gwangjuense	93.41	0.79	d__Bacteria;p__Firmicutes;c__Bacilli;o__Lactobacillales;f__Streptococcaceae;g__Streptococcus;s__	ANI	topological placement and ANI have incongruent species assignments	GCF_001076775.1, s__Streptococcus pseudopneumoniae_G, 95.0, 94.94, 0.87; GCF_002096755.1, s__Streptococcus mitis_AC, 95.0, 94.85, 0.84; GCA_905221245.1, s__Streptococcus sp905221245, 95.0, 94.66, 0.85; GCF_002096925.1, s__Streptococcus mitis_AF, 95.0, 94.52, 0.79; GCF_009496205.1, s__Streptococcus mitis_BN, 95.0, 94.38, 0.82; GCF_000148585.2, s__Streptococcus mitis, 95.0, 94.34, 0.86; GCA_9053698…	98.29	11	N/A	N/A
GCF_001281025.1_ASM128102v1	d__Bacteria;p__Firmicutes;c__Bacilli;o__Lactobacillales;f__Streptococcaceae;g__Streptococcus;s__Streptococcus mitis_AK	GCF_001281025.1	95	d__Bacteria;p__Firmicutes;c__Bacilli;o__Lactobacillales;f__Streptococcaceae;g__Streptococcus;s__Streptococcus mitis_AK	100	1	GCF_001281025.1	95	d__Bacteria;p__Firmicutes;c__Bacilli;o__Lactobacillales;f__Streptococcaceae;g__Streptococcus;s__Streptococcus mitis_AK	100	1	d__Bacteria;p__Firmicutes;c__Bacilli;o__Lactobacillales;f__Streptococcaceae;g__Streptococcus;s__	taxonomic classification defined by topology and ANI	topological placement and ANI have congruent species assignments	GCF_001076775.1, s__Streptococcus pseudopneumoniae_G, 95.0, 94.98, 0.9; GCF_002096755.1, s__Streptococcus mitis_AC, 95.0, 94.9, 0.85; GCF_000148585.2, s__Streptococcus mitis, 95.0, 94.53, 0.86; GCA_905221245.1, s__Streptococcus sp905221245, 95.0, 94.44, 0.86; GCF_002096925.1, s__Streptococcus mitis_AF, 95.0, 94.44, 0.8; GCA_905369855.1, s__Streptococcus oralis_BN, 95.0, 94.24, 0.89; GCF_009496205…	98.25	11	N/A	N/A
GCF_002096735.1_ASM209673v1	d__Bacteria;p__Firmicutes;c__Bacilli;o__Lactobacillales;f__Streptococcaceae;g__Streptococcus;s__Streptococcus mitis_AK	GCF_001281025.1	95	d__Bacteria;p__Firmicutes;c__Bacilli;o__Lactobacillales;f__Streptococcaceae;g__Streptococcus;s__Streptococcus mitis_AK	95.01	0.89	GCF_001281025.1	95	d__Bacteria;p__Firmicutes;c__Bacilli;o__Lactobacillales;f__Streptococcaceae;g__Streptococcus;s__Streptococcus mitis_AK	95.01	0.89	d__Bacteria;p__Firmicutes;c__Bacilli;o__Lactobacillales;f__Streptococcaceae;g__Streptococcus;s__	taxonomic classification defined by topology and ANI	topological placement and ANI have congruent species assignments	GCF_001076775.1, s__Streptococcus pseudopneumoniae_G, 95.0, 94.97, 0.89; GCF_000148585.2, s__Streptococcus mitis, 95.0, 94.85, 0.86; GCF_002096755.1, s__Streptococcus mitis_AC, 95.0, 94.81, 0.88; GCF_002096925.1, s__Streptococcus mitis_AF, 95.0, 94.45, 0.82; GCF_001810785.1, s__Streptococcus sp001810785, 95.0, 94.31, 0.87; GCA_905221245.1, s__Streptococcus sp905221245, 95.0, 94.2, 0.84; GCF_00209…	98.27	11	N/A	N/A
GCF_003942775.1_ASM394277v1	d__Bacteria;p__Firmicutes;c__Bacilli;o__Lactobacillales;f__Streptococcaceae;g__Streptococcus;s__Streptococcus mitis_AK	GCF_001281025.1	95	d__Bacteria;p__Firmicutes;c__Bacilli;o__Lactobacillales;f__Streptococcaceae;g__Streptococcus;s__Streptococcus mitis_AK	95.32	0.89	N/A	N/A	N/A	N/A	N/A	d__Bacteria;p__Firmicutes;c__Bacilli;o__Lactobacillales;f__Streptococcaceae;g__Streptococcus;s__	ANI	topological placement and ANI have incongruent species assignments	GCF_001281025.1, s__Streptococcus mitis_AK, 95.0, 95.32, 0.89; GCF_002096755.1, s__Streptococcus mitis_AC, 95.0, 94.97, 0.85; GCF_001076775.1, s__Streptococcus pseudopneumoniae_G, 95.0, 94.93, 0.86; GCF_000148585.2, s__Streptococcus mitis, 95.0, 94.41, 0.86; GCA_905221245.1, s__Streptococcus sp905221245, 95.0, 94.41, 0.87; GCF_002096925.1, s__Streptococcus mitis_AF, 95.0, 94.4, 0.8; GCF_009496205…	98.25	11	N/A	N/A
GCF_003943915.1_ASM394391v1	d__Bacteria;p__Firmicutes;c__Bacilli;o__Lactobacillales;f__Streptococcaceae;g__Streptococcus;s__Streptococcus mitis_AK	GCF_001281025.1	95	d__Bacteria;p__Firmicutes;c__Bacilli;o__Lactobacillales;f__Streptococcaceae;g__Streptococcus;s__Streptococcus mitis_AK	95.32	0.89	N/A	N/A	N/A	N/A	N/A	d__Bacteria;p__Firmicutes;c__Bacilli;o__Lactobacillales;f__Streptococcaceae;g__Streptococcus;s__	ANI	topological placement and ANI have incongruent species assignments	GCF_001281025.1, s__Streptococcus mitis_AK, 95.0, 95.32, 0.89; GCF_002096755.1, s__Streptococcus mitis_AC, 95.0, 94.91, 0.85; GCF_001076775.1, s__Streptococcus pseudopneumoniae_G, 95.0, 94.88, 0.86; GCF_000148585.2, s__Streptococcus mitis, 95.0, 94.49, 0.86; GCA_905221245.1, s__Streptococcus sp905221245, 95.0, 94.48, 0.86; GCF_002096925.1, s__Streptococcus mitis_AF, 95.0, 94.4, 0.8; GCF_009496205…	98.25	11	N/A	N/A
GCF_000220045.1_ASM22004v2	d__Bacteria;p__Firmicutes;c__Bacilli;o__Lactobacillales;f__Streptococcaceae;g__Streptococcus;s__Streptococcus mitis_AP	GCF_000220045.1	95	d__Bacteria;p__Firmicutes;c__Bacilli;o__Lactobacillales;f__Streptococcaceae;g__Streptococcus;s__Streptococcus mitis_AP	100	1	GCF_000220045.1	95	d__Bacteria;p__Firmicutes;c__Bacilli;o__Lactobacillales;f__Streptococcaceae;g__Streptococcus;s__Streptococcus mitis_AP	100	1	d__Bacteria;p__Firmicutes;c__Bacilli;o__Lactobacillales;f__Streptococcaceae;g__Streptococcus;s__	taxonomic classification defined by topology and ANI	topological placement and ANI have congruent species assignments	GCF_001070815.1, s__Streptococcus pseudopneumoniae_P, 95.0, 94.77, 0.89; GCF_000148585.2, s__Streptococcus mitis, 95.0, 94.34, 0.85; GCF_901542415.1, s__Streptococcus mitis_BL, 95.0, 94.14, 0.83; GCA_905369855.1, s__Streptococcus oralis_BN, 95.0, 94.12, 0.9; GCF_905187535.1, s__Streptococcus mitis_BS, 95.0, 94.04, 0.81; GCF_002096835.1, s__Streptococcus mitis_W, 95.0, 94.04, 0.86; GCF_002096855.1…	97.42	11	N/A	N/A
B47_S65	d__Bacteria;p__Firmicutes;c__Bacilli;o__Lactobacillales;f__Streptococcaceae;g__Streptococcus;s__Streptococcus mitis_AQ	GCF_000722765.2	95	d__Bacteria;p__Firmicutes;c__Bacilli;o__Lactobacillales;f__Streptococcaceae;g__Streptococcus;s__Streptococcus mitis_AQ	96.24	0.91	N/A	N/A	N/A	N/A	N/A	d__Bacteria;p__Firmicutes;c__Bacilli;o__Lactobacillales;f__Streptococcaceae;g__Streptococcus;s__	ANI	topological placement and ANI have incongruent species assignments	GCF_000722765.2, s__Streptococcus mitis_AQ, 95.0, 96.24, 0.91; GCF_000027165.1, s__Streptococcus mitis_AR, 95.0, 94.84, 0.92; GCF_000148585.2, s__Streptococcus mitis, 95.0, 94.21, 0.88; GCA_905369855.1, s__Streptococcus oralis_BN, 95.0, 93.98, 0.85; GCF_001281025.1, s__Streptococcus mitis_AK, 95.0, 93.89, 0.87; GCA_905221155.1, s__Streptococcus sp905221155, 95.0, 93.89, 0.85; GCF_001076775.1, s__…	95.75	11	N/A	N/A
B49_S67	d__Bacteria;p__Firmicutes;c__Bacilli;o__Lactobacillales;f__Streptococcaceae;g__Streptococcus;s__Streptococcus mitis_AQ	GCF_000722765.2	95	d__Bacteria;p__Firmicutes;c__Bacilli;o__Lactobacillales;f__Streptococcaceae;g__Streptococcus;s__Streptococcus mitis_AQ	95.91	0.88	GCF_000722765.2	95	d__Bacteria;p__Firmicutes;c__Bacilli;o__Lactobacillales;f__Streptococcaceae;g__Streptococcus;s__Streptococcus mitis_AQ	95.91	0.88	d__Bacteria;p__Firmicutes;c__Bacilli;o__Lactobacillales;f__Streptococcaceae;g__Streptococcus;s__	taxonomic classification defined by topology and ANI	topological placement and ANI have congruent species assignments	GCF_000027165.1, s__Streptococcus mitis_AR, 95.0, 94.63, 0.87; GCF_000148585.2, s__Streptococcus mitis, 95.0, 94.13, 0.84; GCA_905369855.1, s__Streptococcus oralis_BN, 95.0, 93.96, 0.89; GCF_002096755.1, s__Streptococcus mitis_AC, 95.0, 93.93, 0.87; GCF_001281025.1, s__Streptococcus mitis_AK, 95.0, 93.91, 0.86; GCA_905221155.1, s__Streptococcus sp905221155, 95.0, 93.88, 0.83; GCF_001070815.1, s__…	95.77	11	N/A	N/A
GCF_000722765.2_ASM72276v2	d__Bacteria;p__Firmicutes;c__Bacilli;o__Lactobacillales;f__Streptococcaceae;g__Streptococcus;s__Streptococcus mitis_AQ	GCF_000722765.2	95	d__Bacteria;p__Firmicutes;c__Bacilli;o__Lactobacillales;f__Streptococcaceae;g__Streptococcus;s__Streptococcus mitis_AQ	100	1	GCF_000722765.2	95	d__Bacteria;p__Firmicutes;c__Bacilli;o__Lactobacillales;f__Streptococcaceae;g__Streptococcus;s__Streptococcus mitis_AQ	100	1	d__Bacteria;p__Firmicutes;c__Bacilli;o__Lactobacillales;f__Streptococcaceae;g__Streptococcus;s__	taxonomic classification defined by topology and ANI	topological placement and ANI have congruent species assignments	GCF_000027165.1, s__Streptococcus mitis_AR, 95.0, 94.9, 0.87; GCF_000148585.2, s__Streptococcus mitis, 95.0, 94.14, 0.86; GCA_905369855.1, s__Streptococcus oralis_BN, 95.0, 94.04, 0.87; GCA_905221155.1, s__Streptococcus sp905221155, 95.0, 93.85, 0.88; GCF_001281025.1, s__Streptococcus mitis_AK, 95.0, 93.77, 0.85; GCF_001076775.1, s__Streptococcus pseudopneumoniae_G, 95.0, 93.69, 0.82; GCF_9051875…	97.2	11	N/A	N/A
GCF_002014795.1_ASM201479v1	d__Bacteria;p__Firmicutes;c__Bacilli;o__Lactobacillales;f__Streptococcaceae;g__Streptococcus;s__Streptococcus mitis_AQ	GCF_000722765.2	95	d__Bacteria;p__Firmicutes;c__Bacilli;o__Lactobacillales;f__Streptococcaceae;g__Streptococcus;s__Streptococcus mitis_AQ	96.85	0.91	GCF_000722765.2	95	d__Bacteria;p__Firmicutes;c__Bacilli;o__Lactobacillales;f__Streptococcaceae;g__Streptococcus;s__Streptococcus mitis_AQ	96.85	0.91	d__Bacteria;p__Firmicutes;c__Bacilli;o__Lactobacillales;f__Streptococcaceae;g__Streptococcus;s__	taxonomic classification defined by topology and ANI	topological placement and ANI have congruent species assignments	GCF_000027165.1, s__Streptococcus mitis_AR, 95.0, 94.85, 0.81; GCF_000148585.2, s__Streptococcus mitis, 95.0, 94.02, 0.85; GCA_905221155.1, s__Streptococcus sp905221155, 95.0, 93.87, 0.89; GCF_001281025.1, s__Streptococcus mitis_AK, 95.0, 93.76, 0.85; GCA_905369855.1, s__Streptococcus oralis_BN, 95.0, 93.7, 0.91; GCA_905221245.1, s__Streptococcus sp905221245, 95.0, 93.57, 0.82; GCF_002096755.1, s…	96.6	11	N/A	N/A
GCF_000027165.1_ASM2716v1	d__Bacteria;p__Firmicutes;c__Bacilli;o__Lactobacillales;f__Streptococcaceae;g__Streptococcus;s__Streptococcus mitis_AR	GCF_000027165.1	95	d__Bacteria;p__Firmicutes;c__Bacilli;o__Lactobacillales;f__Streptococcaceae;g__Streptococcus;s__Streptococcus mitis_AR	100	1	GCF_000027165.1	95	d__Bacteria;p__Firmicutes;c__Bacilli;o__Lactobacillales;f__Streptococcaceae;g__Streptococcus;s__Streptococcus mitis_AR	100	1	d__Bacteria;p__Firmicutes;c__Bacilli;o__Lactobacillales;f__Streptococcaceae;g__Streptococcus;s__	taxonomic classification defined by topology and ANI	topological placement and ANI have congruent species assignments	GCF_000722765.2, s__Streptococcus mitis_AQ, 95.0, 94.9, 0.87; GCA_905369855.1, s__Streptococcus oralis_BN, 95.0, 93.44, 0.89; GCF_000148585.2, s__Streptococcus mitis, 95.0, 93.4, 0.84; GCF_001579045.1, s__Streptococcus mitis_D, 95.0, 93.39, 0.77; GCF_002096755.1, s__Streptococcus mitis_AC, 95.0, 93.32, 0.8; GCA_905221155.1, s__Streptococcus sp905221155, 95.0, 93.28, 0.83; GCF_001281025.1, s__Stre…	97.36	11	N/A	N/A
14P_S7	d__Bacteria;p__Firmicutes;c__Bacilli;o__Lactobacillales;f__Streptococcaceae;g__Streptococcus;s__Streptococcus mitis_AT	GCF_002860865.1	95	d__Bacteria;p__Firmicutes;c__Bacilli;o__Lactobacillales;f__Streptococcaceae;g__Streptococcus;s__Streptococcus mitis_AT	97.75	0.98	GCF_002860865.1	95	d__Bacteria;p__Firmicutes;c__Bacilli;o__Lactobacillales;f__Streptococcaceae;g__Streptococcus;s__Streptococcus mitis_AT	97.75	0.98	d__Bacteria;p__Firmicutes;c__Bacilli;o__Lactobacillales;f__Streptococcaceae;g__Streptococcus;s__	taxonomic classification defined by topology and ANI	topological placement and ANI have congruent species assignments	GCF_009496165.1, s__Streptococcus mitis_BM, 95.0, 94.76, 0.89; GCA_001914195.1, s__Streptococcus mitis_F, 95.0, 94.67, 0.86; GCF_000722775.1, s__Streptococcus mitis_AV, 95.0, 94.66, 0.88; GCF_002860905.1, s__Streptococcus oralis_BA, 95.0, 94.6, 0.91; GCA_905221115.1, s__Streptococcus sp905221115, 95.0, 94.52, 0.87; GCF_002005545.1, s__Streptococcus mitis_I, 95.0, 94.51, 0.87; GCA_018364455.1, s__…	98.23	11	N/A	N/A
3P_S2	d__Bacteria;p__Firmicutes;c__Bacilli;o__Lactobacillales;f__Streptococcaceae;g__Streptococcus;s__Streptococcus mitis_AT	GCF_002860865.1	95	d__Bacteria;p__Firmicutes;c__Bacilli;o__Lactobacillales;f__Streptococcaceae;g__Streptococcus;s__Streptococcus mitis_AT	96.34	0.94	N/A	N/A	N/A	N/A	N/A	d__Bacteria;p__Firmicutes;c__Bacilli;o__Lactobacillales;f__Streptococcaceae;g__Streptococcus;s__	ANI	topological placement and ANI have incongruent species assignments	GCF_002860865.1, s__Streptococcus mitis_AT, 95.0, 96.34, 0.94; GCF_002005545.1, s__Streptococcus mitis_I, 95.0, 94.62, 0.91; GCF_002860905.1, s__Streptococcus oralis_BA, 95.0, 94.56, 0.9; GCF_009496165.1, s__Streptococcus mitis_BM, 95.0, 94.56, 0.89; GCF_000722775.1, s__Streptococcus mitis_AV, 95.0, 94.54, 0.91; GCA_001914195.1, s__Streptococcus mitis_F, 95.0, 94.5, 0.87; GCA_018364455.1, s__Stre…	98.25	11	N/A	N/A
61P_S37	d__Bacteria;p__Firmicutes;c__Bacilli;o__Lactobacillales;f__Streptococcaceae;g__Streptococcus;s__Streptococcus mitis_AT	GCF_002860865.1	95	d__Bacteria;p__Firmicutes;c__Bacilli;o__Lactobacillales;f__Streptococcaceae;g__Streptococcus;s__Streptococcus mitis_AT	96.04	0.96	N/A	N/A	N/A	N/A	N/A	d__Bacteria;p__Firmicutes;c__Bacilli;o__Lactobacillales;f__Streptococcaceae;g__Streptococcus;s__	ANI	topological placement and ANI have incongruent species assignments	GCF_002860865.1, s__Streptococcus mitis_AT, 95.0, 96.04, 0.96; GCF_002860905.1, s__Streptococcus oralis_BA, 95.0, 94.72, 0.91; GCA_001914195.1, s__Streptococcus mitis_F, 95.0, 94.7, 0.9; GCF_009496165.1, s__Streptococcus mitis_BM, 95.0, 94.62, 0.89; GCF_002005545.1, s__Streptococcus mitis_I, 95.0, 94.6, 0.9; GCA_018364455.1, s__Streptococcus mitis_BR, 95.0, 94.5, 0.84; GCF_000722775.1, s__Strepto…	98.27	11	N/A	N/A
B155_S73	d__Bacteria;p__Firmicutes;c__Bacilli;o__Lactobacillales;f__Streptococcaceae;g__Streptococcus;s__Streptococcus mitis_AT	GCF_002860865.1	95	d__Bacteria;p__Firmicutes;c__Bacilli;o__Lactobacillales;f__Streptococcaceae;g__Streptococcus;s__Streptococcus mitis_AT	96.19	0.95	GCF_002860865.1	95	d__Bacteria;p__Firmicutes;c__Bacilli;o__Lactobacillales;f__Streptococcaceae;g__Streptococcus;s__Streptococcus mitis_AT	96.19	0.95	d__Bacteria;p__Firmicutes;c__Bacilli;o__Lactobacillales;f__Streptococcaceae;g__Streptococcus;s__	taxonomic classification defined by topology and ANI	topological placement and ANI have congruent species assignments	GCF_009496165.1, s__Streptococcus mitis_BM, 95.0, 94.98, 0.91; GCF_002860905.1, s__Streptococcus oralis_BA, 95.0, 94.96, 0.88; GCA_018364455.1, s__Streptococcus mitis_BR, 95.0, 94.73, 0.85; GCF_002005545.1, s__Streptococcus mitis_I, 95.0, 94.62, 0.87; GCF_000722775.1, s__Streptococcus mitis_AV, 95.0, 94.58, 0.89; GCA_001914195.1, s__Streptococcus mitis_F, 95.0, 94.57, 0.86; GCA_905221115.1, s__St…	98.27	11	N/A	N/A
B20_S41	d__Bacteria;p__Firmicutes;c__Bacilli;o__Lactobacillales;f__Streptococcaceae;g__Streptococcus;s__Streptococcus mitis_AT	GCF_002860865.1	95	d__Bacteria;p__Firmicutes;c__Bacilli;o__Lactobacillales;f__Streptococcaceae;g__Streptococcus;s__Streptococcus mitis_AT	95.21	0.95	N/A	N/A	N/A	N/A	N/A	d__Bacteria;p__Firmicutes;c__Bacilli;o__Lactobacillales;f__Streptococcaceae;g__Streptococcus;s__	ANI	topological placement and ANI have incongruent species assignments	GCF_002860865.1, s__Streptococcus mitis_AT, 95.0, 95.21, 0.95; GCA_001914195.1, s__Streptococcus mitis_F, 95.0, 94.54, 0.89; GCF_002860905.1, s__Streptococcus oralis_BA, 95.0, 94.54, 0.93; GCA_018364455.1, s__Streptococcus mitis_BR, 95.0, 94.46, 0.87; GCF_009496165.1, s__Streptococcus mitis_BM, 95.0, 94.45, 0.91; GCF_002005545.1, s__Streptococcus mitis_I, 95.0, 94.45, 0.92; GCF_000722775.1, s__St…	98.29	11	N/A	N/A
B59_S77	d__Bacteria;p__Firmicutes;c__Bacilli;o__Lactobacillales;f__Streptococcaceae;g__Streptococcus;s__Streptococcus mitis_AT	GCF_002860865.1	95	d__Bacteria;p__Firmicutes;c__Bacilli;o__Lactobacillales;f__Streptococcaceae;g__Streptococcus;s__Streptococcus mitis_AT	96.01	0.95	GCF_002860865.1	95	d__Bacteria;p__Firmicutes;c__Bacilli;o__Lactobacillales;f__Streptococcaceae;g__Streptococcus;s__Streptococcus mitis_AT	96.01	0.95	d__Bacteria;p__Firmicutes;c__Bacilli;o__Lactobacillales;f__Streptococcaceae;g__Streptococcus;s__	taxonomic classification defined by topology and ANI	topological placement and ANI have congruent species assignments	GCF_002860905.1, s__Streptococcus oralis_BA, 95.0, 94.69, 0.89; GCA_001914195.1, s__Streptococcus mitis_F, 95.0, 94.67, 0.88; GCF_000722775.1, s__Streptococcus mitis_AV, 95.0, 94.58, 0.88; GCF_002005545.1, s__Streptococcus mitis_I, 95.0, 94.58, 0.89; GCF_009496165.1, s__Streptococcus mitis_BM, 95.0, 94.57, 0.89; GCA_905221115.1, s__Streptococcus sp905221115, 95.0, 94.43, 0.88; GCA_018364455.1, s_…	98.27	11	N/A	N/A
U131_S7	d__Bacteria;p__Firmicutes;c__Bacilli;o__Lactobacillales;f__Streptococcaceae;g__Streptococcus;s__Streptococcus mitis_AT	GCF_002860865.1	95	d__Bacteria;p__Firmicutes;c__Bacilli;o__Lactobacillales;f__Streptococcaceae;g__Streptococcus;s__Streptococcus mitis_AT	96.03	0.94	N/A	N/A	N/A	N/A	N/A	d__Bacteria;p__Firmicutes;c__Bacilli;o__Lactobacillales;f__Streptococcaceae;g__Streptococcus;s__	ANI	topological placement and ANI have incongruent species assignments	GCF_002860865.1, s__Streptococcus mitis_AT, 95.0, 96.03, 0.94; GCF_009496165.1, s__Streptococcus mitis_BM, 95.0, 95.04, 0.92; GCF_002860905.1, s__Streptococcus oralis_BA, 95.0, 94.75, 0.92; GCF_000722775.1, s__Streptococcus mitis_AV, 95.0, 94.61, 0.9; GCA_001914195.1, s__Streptococcus mitis_F, 95.0, 94.61, 0.89; GCA_018364455.1, s__Streptococcus mitis_BR, 95.0, 94.61, 0.86; GCF_002005545.1, s__St…	97.97	11	N/A	N/A
GCF_002860825.1_ASM286082v1	d__Bacteria;p__Firmicutes;c__Bacilli;o__Lactobacillales;f__Streptococcaceae;g__Streptococcus;s__Streptococcus mitis_AT	GCF_002860865.1	95	d__Bacteria;p__Firmicutes;c__Bacilli;o__Lactobacillales;f__Streptococcaceae;g__Streptococcus;s__Streptococcus mitis_AT	95.75	0.9	GCF_002860865.1	95	d__Bacteria;p__Firmicutes;c__Bacilli;o__Lactobacillales;f__Streptococcaceae;g__Streptococcus;s__Streptococcus mitis_AT	95.75	0.9	d__Bacteria;p__Firmicutes;c__Bacilli;o__Lactobacillales;f__Streptococcaceae;g__Streptococcus;s__	taxonomic classification defined by topology and ANI	topological placement and ANI have congruent species assignments	GCF_002860905.1, s__Streptococcus oralis_BA, 95.0, 94.33, 0.84; GCF_009496165.1, s__Streptococcus mitis_BM, 95.0, 94.27, 0.83; GCF_002005545.1, s__Streptococcus mitis_I, 95.0, 94.17, 0.84; GCA_001914195.1, s__Streptococcus mitis_F, 95.0, 94.16, 0.82; GCF_000722775.1, s__Streptococcus mitis_AV, 95.0, 94.15, 0.84; GCA_018364455.1, s__Streptococcus mitis_BR, 95.0, 94.14, 0.79; GCF_000148525.1, s__St…	98.27	11	N/A	N/A
GCF_002860865.1_ASM286086v1	d__Bacteria;p__Firmicutes;c__Bacilli;o__Lactobacillales;f__Streptococcaceae;g__Streptococcus;s__Streptococcus mitis_AT	GCF_002860865.1	95	d__Bacteria;p__Firmicutes;c__Bacilli;o__Lactobacillales;f__Streptococcaceae;g__Streptococcus;s__Streptococcus mitis_AT	100	1	GCF_002860865.1	95	d__Bacteria;p__Firmicutes;c__Bacilli;o__Lactobacillales;f__Streptococcaceae;g__Streptococcus;s__Streptococcus mitis_AT	100	1	d__Bacteria;p__Firmicutes;c__Bacilli;o__Lactobacillales;f__Streptococcaceae;g__Streptococcus;s__	taxonomic classification defined by topology and ANI	topological placement and ANI have congruent species assignments	GCF_002860905.1, s__Streptococcus oralis_BA, 95.0, 94.59, 0.83; GCF_009496165.1, s__Streptococcus mitis_BM, 95.0, 94.56, 0.84; GCA_001914195.1, s__Streptococcus mitis_F, 95.0, 94.44, 0.83; GCF_002005545.1, s__Streptococcus mitis_I, 95.0, 94.38, 0.82; GCA_905221115.1, s__Streptococcus sp905221115, 95.0, 94.33, 0.84; GCA_018364455.1, s__Streptococcus mitis_BR, 95.0, 94.26, 0.82; GCF_000722775.1, s_…	98.27	11	N/A	N/A
GCF_002871315.1_ASM287131v1	d__Bacteria;p__Firmicutes;c__Bacilli;o__Lactobacillales;f__Streptococcaceae;g__Streptococcus;s__Streptococcus mitis_AT	GCF_002860865.1	95	d__Bacteria;p__Firmicutes;c__Bacilli;o__Lactobacillales;f__Streptococcaceae;g__Streptococcus;s__Streptococcus mitis_AT	95.72	0.9	GCF_002860865.1	95	d__Bacteria;p__Firmicutes;c__Bacilli;o__Lactobacillales;f__Streptococcaceae;g__Streptococcus;s__Streptococcus mitis_AT	95.72	0.9	d__Bacteria;p__Firmicutes;c__Bacilli;o__Lactobacillales;f__Streptococcaceae;g__Streptococcus;s__	taxonomic classification defined by topology and ANI	topological placement and ANI have congruent species assignments	GCF_002860905.1, s__Streptococcus oralis_BA, 95.0, 94.34, 0.83; GCA_001914195.1, s__Streptococcus mitis_F, 95.0, 94.26, 0.81; GCF_002005545.1, s__Streptococcus mitis_I, 95.0, 94.22, 0.85; GCF_000722775.1, s__Streptococcus mitis_AV, 95.0, 94.2, 0.83; GCF_009496165.1, s__Streptococcus mitis_BM, 95.0, 94.19, 0.83; GCA_905221115.1, s__Streptococcus sp905221115, 95.0, 94.16, 0.83; GCA_018364455.1, s__…	98.27	11	N/A	N/A
B140_S58	d__Bacteria;p__Firmicutes;c__Bacilli;o__Lactobacillales;f__Streptococcaceae;g__Streptococcus;s__Streptococcus mitis_AV	GCF_000722775.1	95	d__Bacteria;p__Firmicutes;c__Bacilli;o__Lactobacillales;f__Streptococcaceae;g__Streptococcus;s__Streptococcus mitis_AV	95.16	0.93	N/A	N/A	N/A	N/A	N/A	d__Bacteria;p__Firmicutes;c__Bacilli;o__Lactobacillales;f__Streptococcaceae;g__Streptococcus;s__	ANI	topological placement and ANI have incongruent species assignments	GCF_000722775.1, s__Streptococcus mitis_AV, 95.0, 95.16, 0.93; GCA_018364455.1, s__Streptococcus mitis_BR, 95.0, 95.07, 0.88; GCF_002005545.1, s__Streptococcus mitis_I, 95.0, 95.05, 0.92; GCF_009496165.1, s__Streptococcus mitis_BM, 95.0, 94.93, 0.92; GCF_002860905.1, s__Streptococcus oralis_BA, 95.0, 94.84, 0.89; GCF_002860865.1, s__Streptococcus mitis_AT, 95.0, 94.75, 0.91; GCA_001914195.1, s__S…	98.25	11	N/A	N/A
B166_S84	d__Bacteria;p__Firmicutes;c__Bacilli;o__Lactobacillales;f__Streptococcaceae;g__Streptococcus;s__Streptococcus mitis_AV	GCF_000722775.1	95	d__Bacteria;p__Firmicutes;c__Bacilli;o__Lactobacillales;f__Streptococcaceae;g__Streptococcus;s__Streptococcus mitis_AV	95.21	0.91	N/A	N/A	N/A	N/A	N/A	d__Bacteria;p__Firmicutes;c__Bacilli;o__Lactobacillales;f__Streptococcaceae;g__Streptococcus;s__	ANI	topological placement and ANI have incongruent species assignments	GCF_000722775.1, s__Streptococcus mitis_AV, 95.0, 95.21, 0.91; GCA_018364455.1, s__Streptococcus mitis_BR, 95.0, 95.15, 0.85; GCF_002005545.1, s__Streptococcus mitis_I, 95.0, 95.09, 0.9; GCF_009496165.1, s__Streptococcus mitis_BM, 95.0, 94.79, 0.92; GCA_001914195.1, s__Streptococcus mitis_F, 95.0, 94.69, 0.87; GCF_001074635.1, s__Streptococcus mitis_E, 95.0, 94.61, 0.81; GCF_002860905.1, s__Strep…	98.27	11	N/A	N/A
B168_S86	d__Bacteria;p__Firmicutes;c__Bacilli;o__Lactobacillales;f__Streptococcaceae;g__Streptococcus;s__Streptococcus mitis_AV	GCF_000722775.1	95	d__Bacteria;p__Firmicutes;c__Bacilli;o__Lactobacillales;f__Streptococcaceae;g__Streptococcus;s__Streptococcus mitis_AV	95.11	0.93	GCF_000722775.1	95	d__Bacteria;p__Firmicutes;c__Bacilli;o__Lactobacillales;f__Streptococcaceae;g__Streptococcus;s__Streptococcus mitis_AV	95.11	0.93	d__Bacteria;p__Firmicutes;c__Bacilli;o__Lactobacillales;f__Streptococcaceae;g__Streptococcus;s__	taxonomic classification defined by topology and ANI	topological placement and ANI have congruent species assignments	GCA_018364455.1, s__Streptococcus mitis_BR, 95.0, 94.93, 0.86; GCF_002005545.1, s__Streptococcus mitis_I, 95.0, 94.91, 0.9; GCF_009496165.1, s__Streptococcus mitis_BM, 95.0, 94.86, 0.9; GCF_002860905.1, s__Streptococcus oralis_BA, 95.0, 94.77, 0.87; GCF_002860865.1, s__Streptococcus mitis_AT, 95.0, 94.75, 0.88; GCA_001914195.1, s__Streptococcus mitis_F, 95.0, 94.6, 0.85; GCF_000148525.1, s__Strep…	98.27	11	N/A	N/A
B99_S20	d__Bacteria;p__Firmicutes;c__Bacilli;o__Lactobacillales;f__Streptococcaceae;g__Streptococcus;s__Streptococcus mitis_AV	GCF_000722775.1	95	d__Bacteria;p__Firmicutes;c__Bacilli;o__Lactobacillales;f__Streptococcaceae;g__Streptococcus;s__Streptococcus mitis_AV	95.07	0.91	N/A	N/A	N/A	N/A	N/A	d__Bacteria;p__Firmicutes;c__Bacilli;o__Lactobacillales;f__Streptococcaceae;g__Streptococcus;s__	ANI	topological placement and ANI have incongruent species assignments	GCF_000722775.1, s__Streptococcus mitis_AV, 95.0, 95.07, 0.91; GCF_002860905.1, s__Streptococcus oralis_BA, 95.0, 94.88, 0.87; GCF_009496165.1, s__Streptococcus mitis_BM, 95.0, 94.86, 0.91; GCA_018364455.1, s__Streptococcus mitis_BR, 95.0, 94.83, 0.87; GCF_002005545.1, s__Streptococcus mitis_I, 95.0, 94.8, 0.93; GCF_002860865.1, s__Streptococcus mitis_AT, 95.0, 94.69, 0.89; GCA_001914195.1, s__St…	98.25	11	N/A	N/A
GCF_000722775.1_ASM72277v1	d__Bacteria;p__Firmicutes;c__Bacilli;o__Lactobacillales;f__Streptococcaceae;g__Streptococcus;s__Streptococcus mitis_AV	GCF_000722775.1	95	d__Bacteria;p__Firmicutes;c__Bacilli;o__Lactobacillales;f__Streptococcaceae;g__Streptococcus;s__Streptococcus mitis_AV	100	0.99	GCF_000722775.1	95	d__Bacteria;p__Firmicutes;c__Bacilli;o__Lactobacillales;f__Streptococcaceae;g__Streptococcus;s__Streptococcus mitis_AV	100	0.99	d__Bacteria;p__Firmicutes;c__Bacilli;o__Lactobacillales;f__Streptococcaceae;g__Streptococcus;s__	taxonomic classification defined by topology and ANI	topological placement and ANI have congruent species assignments	GCA_018364455.1, s__Streptococcus mitis_BR, 95.0, 94.89, 0.86; GCF_002005545.1, s__Streptococcus mitis_I, 95.0, 94.87, 0.85; GCF_009496165.1, s__Streptococcus mitis_BM, 95.0, 94.47, 0.86; GCA_905221115.1, s__Streptococcus sp905221115, 95.0, 94.4, 0.86; GCA_001914195.1, s__Streptococcus mitis_F, 95.0, 94.39, 0.83; GCF_002860905.1, s__Streptococcus oralis_BA, 95.0, 94.37, 0.81; GCF_001074635.1, s__…	97.32	11	N/A	N/A
Sm.str21_39_v1.0	d__Bacteria;p__Firmicutes;c__Bacilli;o__Lactobacillales;f__Streptococcaceae;g__Streptococcus;s__Streptococcus mitis_AV	GCF_000722775.1	95	d__Bacteria;p__Firmicutes;c__Bacilli;o__Lactobacillales;f__Streptococcaceae;g__Streptococcus;s__Streptococcus mitis_AV	95.15	0.88	GCF_000148525.1	95	d__Bacteria;p__Firmicutes;c__Bacilli;o__Lactobacillales;f__Streptococcaceae;g__Streptococcus;s__Streptococcus mitis_H	94.45	0.85	d__Bacteria;p__Firmicutes;c__Bacilli;o__Lactobacillales;f__Streptococcaceae;g__Streptococcus;s__	ANI	topological placement and ANI have incongruent species assignments	GCA_018364455.1, s__Streptococcus mitis_BR, 95.0, 95.06, 0.83; GCF_002005545.1, s__Streptococcus mitis_I, 95.0, 94.9, 0.87; GCF_009496165.1, s__Streptococcus mitis_BM, 95.0, 94.82, 0.85; GCF_002860905.1, s__Streptococcus oralis_BA, 95.0, 94.73, 0.83; GCF_002860865.1, s__Streptococcus mitis_AT, 95.0, 94.55, 0.84; GCA_001914195.1, s__Streptococcus mitis_F, 95.0, 94.52, 0.82; GCF_001074635.1, s__Str…	98.27	11	N/A	N/A
WTCHG_774611_72965368	d__Bacteria;p__Firmicutes;c__Bacilli;o__Lactobacillales;f__Streptococcaceae;g__Streptococcus;s__Streptococcus mitis_AW	GCA_000430305.1	95.0354	d__Bacteria;p__Firmicutes;c__Bacilli;o__Lactobacillales;f__Streptococcaceae;g__Streptococcus;s__Streptococcus mitis_AW	95.69	0.92	N/A	N/A	N/A	N/A	N/A	d__Bacteria;p__Firmicutes;c__Bacilli;o__Lactobacillales;f__Streptococcaceae;g__Streptococcus;s__	ANI	topological placement and ANI have incongruent species assignments	GCA_000430305.1, s__Streptococcus mitis_AW, 95.0354, 95.69, 0.92; GCF_001560895.1, s__Streptococcus mitis_Q, 95.0, 95.09, 0.95; GCF_001074825.1, s__Streptococcus pseudopneumoniae_C, 95.0354, 94.99, 0.84; GCF_003943935.1, s__Streptococcus mitis_BK, 95.0, 94.8, 0.93; GCF_000257905.1, s__Streptococcus mitis_L, 95.0, 93.65, 0.89; GCF_006385785.1, s__Streptococcus shenyangsis, 95.0, 93.65, 0.93; GCF_0…	98.25	11	N/A	N/A
Smit.str17_34_v1.0	d__Bacteria;p__Firmicutes;c__Bacilli;o__Lactobacillales;f__Streptococcaceae;g__Streptococcus;s__Streptococcus mitis_AW	GCA_000430305.1	95.0354	d__Bacteria;p__Firmicutes;c__Bacilli;o__Lactobacillales;f__Streptococcaceae;g__Streptococcus;s__Streptococcus mitis_AW	100	1	GCA_000430305.1	95.0354	d__Bacteria;p__Firmicutes;c__Bacilli;o__Lactobacillales;f__Streptococcaceae;g__Streptococcus;s__Streptococcus mitis_AW	100	1	d__Bacteria;p__Firmicutes;c__Bacilli;o__Lactobacillales;f__Streptococcaceae;g__Streptococcus;s__	taxonomic classification defined by topology and ANI	topological placement and ANI have congruent species assignments	GCF_001074825.1, s__Streptococcus pseudopneumoniae_C, 95.0354, 95.0, 0.83; GCF_001560895.1, s__Streptococcus mitis_Q, 95.0, 94.95, 0.91; GCF_003943935.1, s__Streptococcus mitis_BK, 95.0, 94.54, 0.91; GCF_006385785.1, s__Streptococcus shenyangsis, 95.0, 93.57, 0.89; GCF_000222785.1, s__Streptococcus mitis_N, 95.0, 93.54, 0.87; GCF_000257905.1, s__Streptococcus mitis_L, 95.0, 93.52, 0.85; GCA_90522…	90.51	11	N/A	N/A
125U_S4	d__Bacteria;p__Firmicutes;c__Bacilli;o__Lactobacillales;f__Streptococcaceae;g__Streptococcus;s__Streptococcus mitis_BB	GCF_005144795.1	95	d__Bacteria;p__Firmicutes;c__Bacilli;o__Lactobacillales;f__Streptococcaceae;g__Streptococcus;s__Streptococcus mitis_BB	95.62	0.92	GCF_005144795.1	95	d__Bacteria;p__Firmicutes;c__Bacilli;o__Lactobacillales;f__Streptococcaceae;g__Streptococcus;s__Streptococcus mitis_BB	95.62	0.92	d__Bacteria;p__Firmicutes;c__Bacilli;o__Lactobacillales;f__Streptococcaceae;g__Streptococcus;s__	taxonomic classification defined by topology and ANI	topological placement and ANI have congruent species assignments	GCA_905221165.1, s__Streptococcus sp905221165, 95.0, 94.32, 0.85; GCF_013305725.1, s__Streptococcus mitis_BO, 95.0, 94.12, 0.91; GCF_003942865.1, s__Streptococcus mitis_BI, 95.0, 94.05, 0.87; GCA_905369855.1, s__Streptococcus oralis_BN, 95.0, 94.04, 0.88; GCF_003942765.1, s__Streptococcus mitis_BE, 95.0, 93.63, 0.88; GCF_002096925.1, s__Streptococcus mitis_AF, 95.0, 93.62, 0.84; GCF_001650315.1, …	97.97	11	N/A	N/A
68U_S84	d__Bacteria;p__Firmicutes;c__Bacilli;o__Lactobacillales;f__Streptococcaceae;g__Streptococcus;s__Streptococcus mitis_BB	GCF_005144795.1	95	d__Bacteria;p__Firmicutes;c__Bacilli;o__Lactobacillales;f__Streptococcaceae;g__Streptococcus;s__Streptococcus mitis_BB	95.14	0.89	N/A	N/A	N/A	N/A	N/A	d__Bacteria;p__Firmicutes;c__Bacilli;o__Lactobacillales;f__Streptococcaceae;g__Streptococcus;s__	ANI	topological placement and ANI have incongruent species assignments	GCF_005144795.1, s__Streptococcus mitis_BB, 95.0, 95.14, 0.89; GCF_013305725.1, s__Streptococcus mitis_BO, 95.0, 94.49, 0.89; GCA_905221165.1, s__Streptococcus sp905221165, 95.0, 94.42, 0.86; GCF_003942865.1, s__Streptococcus mitis_BI, 95.0, 94.28, 0.86; GCA_905369855.1, s__Streptococcus oralis_BN, 95.0, 94.11, 0.86; GCF_003942765.1, s__Streptococcus mitis_BE, 95.0, 93.87, 0.87; GCF_002096895.1, …	97.22	11	N/A	N/A
U134_S8	d__Bacteria;p__Firmicutes;c__Bacilli;o__Lactobacillales;f__Streptococcaceae;g__Streptococcus;s__Streptococcus mitis_BB	GCF_005144795.1	95	d__Bacteria;p__Firmicutes;c__Bacilli;o__Lactobacillales;f__Streptococcaceae;g__Streptococcus;s__Streptococcus mitis_BB	95.63	0.91	GCF_005144795.1	95	d__Bacteria;p__Firmicutes;c__Bacilli;o__Lactobacillales;f__Streptococcaceae;g__Streptococcus;s__Streptococcus mitis_BB	95.63	0.91	d__Bacteria;p__Firmicutes;c__Bacilli;o__Lactobacillales;f__Streptococcaceae;g__Streptococcus;s__	taxonomic classification defined by topology and ANI	topological placement and ANI have congruent species assignments	GCA_905221165.1, s__Streptococcus sp905221165, 95.0, 94.37, 0.86; GCF_013305725.1, s__Streptococcus mitis_BO, 95.0, 94.18, 0.91; GCA_905369855.1, s__Streptococcus oralis_BN, 95.0, 94.1, 0.88; GCF_003942865.1, s__Streptococcus mitis_BI, 95.0, 94.07, 0.89; GCF_003942765.1, s__Streptococcus mitis_BE, 95.0, 93.59, 0.87; GCF_002096925.1, s__Streptococcus mitis_AF, 95.0, 93.49, 0.84; GCF_001650315.1, s…	97.97	11	N/A	N/A
U135_S9	d__Bacteria;p__Firmicutes;c__Bacilli;o__Lactobacillales;f__Streptococcaceae;g__Streptococcus;s__Streptococcus mitis_BB	GCF_005144795.1	95	d__Bacteria;p__Firmicutes;c__Bacilli;o__Lactobacillales;f__Streptococcaceae;g__Streptococcus;s__Streptococcus mitis_BB	95.58	0.92	GCF_005144795.1	95	d__Bacteria;p__Firmicutes;c__Bacilli;o__Lactobacillales;f__Streptococcaceae;g__Streptococcus;s__Streptococcus mitis_BB	95.58	0.92	d__Bacteria;p__Firmicutes;c__Bacilli;o__Lactobacillales;f__Streptococcaceae;g__Streptococcus;s__	taxonomic classification defined by topology and ANI	topological placement and ANI have congruent species assignments	GCA_905221165.1, s__Streptococcus sp905221165, 95.0, 94.36, 0.87; GCF_013305725.1, s__Streptococcus mitis_BO, 95.0, 94.12, 0.91; GCF_003942865.1, s__Streptococcus mitis_BI, 95.0, 94.1, 0.88; GCA_905369855.1, s__Streptococcus oralis_BN, 95.0, 93.99, 0.88; GCF_003942765.1, s__Streptococcus mitis_BE, 95.0, 93.52, 0.86; GCF_002096925.1, s__Streptococcus mitis_AF, 95.0, 93.5, 0.83; GCF_003626515.1, s_…	97.4	11	N/A	N/A
U148_S15	d__Bacteria;p__Firmicutes;c__Bacilli;o__Lactobacillales;f__Streptococcaceae;g__Streptococcus;s__Streptococcus mitis_BB	GCF_005144795.1	95	d__Bacteria;p__Firmicutes;c__Bacilli;o__Lactobacillales;f__Streptococcaceae;g__Streptococcus;s__Streptococcus mitis_BB	95.66	0.92	GCF_005144795.1	95	d__Bacteria;p__Firmicutes;c__Bacilli;o__Lactobacillales;f__Streptococcaceae;g__Streptococcus;s__Streptococcus mitis_BB	95.66	0.92	d__Bacteria;p__Firmicutes;c__Bacilli;o__Lactobacillales;f__Streptococcaceae;g__Streptococcus;s__	taxonomic classification defined by topology and ANI	topological placement and ANI have congruent species assignments	GCA_905221165.1, s__Streptococcus sp905221165, 95.0, 94.29, 0.86; GCF_013305725.1, s__Streptococcus mitis_BO, 95.0, 94.19, 0.93; GCF_003942865.1, s__Streptococcus mitis_BI, 95.0, 94.12, 0.88; GCA_905369855.1, s__Streptococcus oralis_BN, 95.0, 94.08, 0.87; GCF_002096925.1, s__Streptococcus mitis_AF, 95.0, 93.54, 0.85; GCF_003942765.1, s__Streptococcus mitis_BE, 95.0, 93.54, 0.87; GCF_006385165.1, …	98.03	11	N/A	N/A
U40_S70	d__Bacteria;p__Firmicutes;c__Bacilli;o__Lactobacillales;f__Streptococcaceae;g__Streptococcus;s__Streptococcus mitis_BB	GCF_005144795.1	95	d__Bacteria;p__Firmicutes;c__Bacilli;o__Lactobacillales;f__Streptococcaceae;g__Streptococcus;s__Streptococcus mitis_BB	95.43	0.91	N/A	N/A	N/A	N/A	N/A	d__Bacteria;p__Firmicutes;c__Bacilli;o__Lactobacillales;f__Streptococcaceae;g__Streptococcus;s__	ANI	topological placement and ANI have incongruent species assignments	GCF_005144795.1, s__Streptococcus mitis_BB, 95.0, 95.43, 0.91; GCA_905221165.1, s__Streptococcus sp905221165, 95.0, 94.28, 0.85; GCF_013305725.1, s__Streptococcus mitis_BO, 95.0, 94.18, 0.9; GCF_003942865.1, s__Streptococcus mitis_BI, 95.0, 94.0, 0.88; GCA_905369855.1, s__Streptococcus oralis_BN, 95.0, 93.93, 0.88; GCF_003942765.1, s__Streptococcus mitis_BE, 95.0, 93.52, 0.85; GCA_000385835.1, s_…	98.21	11	N/A	N/A
GCF_003943965.1_ASM394396v1	d__Bacteria;p__Firmicutes;c__Bacilli;o__Lactobacillales;f__Streptococcaceae;g__Streptococcus;s__Streptococcus mitis_BB	GCF_005144795.1	95	d__Bacteria;p__Firmicutes;c__Bacilli;o__Lactobacillales;f__Streptococcaceae;g__Streptococcus;s__Streptococcus mitis_BB	95.65	0.86	GCF_005144795.1	95	d__Bacteria;p__Firmicutes;c__Bacilli;o__Lactobacillales;f__Streptococcaceae;g__Streptococcus;s__Streptococcus mitis_BB	95.65	0.86	d__Bacteria;p__Firmicutes;c__Bacilli;o__Lactobacillales;f__Streptococcaceae;g__Streptococcus;s__	taxonomic classification defined by topology and ANI	topological placement and ANI have congruent species assignments	GCA_905221165.1, s__Streptococcus sp905221165, 95.0, 94.38, 0.87; GCF_013305725.1, s__Streptococcus mitis_BO, 95.0, 94.12, 0.83; GCF_003942865.1, s__Streptococcus mitis_BI, 95.0, 94.08, 0.82; GCA_905369855.1, s__Streptococcus oralis_BN, 95.0, 93.84, 0.87; GCF_003942765.1, s__Streptococcus mitis_BE, 95.0, 93.47, 0.82; GCF_006385165.1, s__Streptococcus symci, 95.0, 93.44, 0.8; GCF_003626515.1, s__S…	98.21	11	N/A	N/A
GCF_005144795.1_ASM514479v1	d__Bacteria;p__Firmicutes;c__Bacilli;o__Lactobacillales;f__Streptococcaceae;g__Streptococcus;s__Streptococcus mitis_BB	GCF_005144795.1	95	d__Bacteria;p__Firmicutes;c__Bacilli;o__Lactobacillales;f__Streptococcaceae;g__Streptococcus;s__Streptococcus mitis_BB	100	1	GCF_005144795.1	95	d__Bacteria;p__Firmicutes;c__Bacilli;o__Lactobacillales;f__Streptococcaceae;g__Streptococcus;s__Streptococcus mitis_BB	100	1	d__Bacteria;p__Firmicutes;c__Bacilli;o__Lactobacillales;f__Streptococcaceae;g__Streptococcus;s__	taxonomic classification defined by topology and ANI	topological placement and ANI have congruent species assignments	GCA_905221165.1, s__Streptococcus sp905221165, 95.0, 94.24, 0.88; GCF_013305725.1, s__Streptococcus mitis_BO, 95.0, 94.03, 0.86; GCF_003942865.1, s__Streptococcus mitis_BI, 95.0, 93.88, 0.84; GCA_905369855.1, s__Streptococcus oralis_BN, 95.0, 93.85, 0.9; GCF_001650315.1, s__Streptococcus sp001650315, 95.0, 93.34, 0.8; GCF_003942765.1, s__Streptococcus mitis_BE, 95.0, 93.33, 0.81; GCF_006385165.1,…	98.25	11	N/A	N/A
GCF_009496905.1_ASM949690v1	d__Bacteria;p__Firmicutes;c__Bacilli;o__Lactobacillales;f__Streptococcaceae;g__Streptococcus;s__Streptococcus mitis_BB	GCF_005144795.1	95	d__Bacteria;p__Firmicutes;c__Bacilli;o__Lactobacillales;f__Streptococcaceae;g__Streptococcus;s__Streptococcus mitis_BB	95.02	0.86	GCF_005144795.1	95	d__Bacteria;p__Firmicutes;c__Bacilli;o__Lactobacillales;f__Streptococcaceae;g__Streptococcus;s__Streptococcus mitis_BB	95.02	0.86	d__Bacteria;p__Firmicutes;c__Bacilli;o__Lactobacillales;f__Streptococcaceae;g__Streptococcus;s__	taxonomic classification defined by topology and ANI	topological placement and ANI have congruent species assignments	GCA_905221165.1, s__Streptococcus sp905221165, 95.0, 94.58, 0.88; GCF_003942865.1, s__Streptococcus mitis_BI, 95.0, 94.26, 0.86; GCF_013305725.1, s__Streptococcus mitis_BO, 95.0, 94.25, 0.85; GCA_000385835.1, s__Streptococcus mitis_AI, 95.0, 93.62, 0.81; GCA_905369855.1, s__Streptococcus oralis_BN, 95.0, 93.61, 0.87; GCF_003942765.1, s__Streptococcus mitis_BE, 95.0, 93.57, 0.83; GCF_001650315.1, …	98.19	11	N/A	N/A
B159_S77	d__Bacteria;p__Firmicutes;c__Bacilli;o__Lactobacillales;f__Streptococcaceae;g__Streptococcus;s__Streptococcus mitis_BF	GCF_005844455.1	95	d__Bacteria;p__Firmicutes;c__Bacilli;o__Lactobacillales;f__Streptococcaceae;g__Streptococcus;s__Streptococcus mitis_BF	97.07	0.84	GCF_005844455.1	95	d__Bacteria;p__Firmicutes;c__Bacilli;o__Lactobacillales;f__Streptococcaceae;g__Streptococcus;s__Streptococcus mitis_BF	97.07	0.84	d__Bacteria;p__Firmicutes;c__Bacilli;o__Lactobacillales;f__Streptococcaceae;g__Streptococcus;s__	taxonomic classification defined by topology and ANI	topological placement and ANI have congruent species assignments	GCA_905221095.1, s__Streptococcus sp905221095, 95.0, 93.08, 0.82; GCA_905221215.1, s__Streptococcus sp905221215, 95.0, 93.08, 0.81; GCA_905221065.1, s__Streptococcus sp905221065, 95.0, 93.06, 0.81; GCA_905221505.1, s__Streptococcus sp905221505, 95.0, 93.06, 0.8; GCA_905221455.1, s__Streptococcus sp905221455, 95.0, 93.06, 0.86; GCA_905221035.1, s__Streptococcus sp905221035, 95.0, 93.01, 0.79; GCA_…	98.27	11	N/A	N/A
GCF_005844455.1_ASM584445v1	d__Bacteria;p__Firmicutes;c__Bacilli;o__Lactobacillales;f__Streptococcaceae;g__Streptococcus;s__Streptococcus mitis_BF	GCF_005844455.1	95	d__Bacteria;p__Firmicutes;c__Bacilli;o__Lactobacillales;f__Streptococcaceae;g__Streptococcus;s__Streptococcus mitis_BF	100	0.99	GCF_005844455.1	95	d__Bacteria;p__Firmicutes;c__Bacilli;o__Lactobacillales;f__Streptococcaceae;g__Streptococcus;s__Streptococcus mitis_BF	100	0.99	d__Bacteria;p__Firmicutes;c__Bacilli;o__Lactobacillales;f__Streptococcaceae;g__Streptococcus;s__	taxonomic classification defined by topology and ANI	topological placement and ANI have congruent species assignments	GCA_905221065.1, s__Streptococcus sp905221065, 95.0, 93.03, 0.74; GCA_905221545.1, s__Streptococcus sp905221545, 95.0, 92.96, 0.74; GCA_905221095.1, s__Streptococcus sp905221095, 95.0, 92.93, 0.72; GCA_905221505.1, s__Streptococcus sp905221505, 95.0, 92.89, 0.74; GCA_905221035.1, s__Streptococcus sp905221035, 95.0, 92.85, 0.73; GCA_905221215.1, s__Streptococcus sp905221215, 95.0, 92.82, 0.75; GCA…	98.27	11	N/A	N/A
B107_S28	d__Bacteria;p__Firmicutes;c__Bacilli;o__Lactobacillales;f__Streptococcaceae;g__Streptococcus;s__Streptococcus mitis_BH	GCF_003942965.1	95	d__Bacteria;p__Firmicutes;c__Bacilli;o__Lactobacillales;f__Streptococcaceae;g__Streptococcus;s__Streptococcus mitis_BH	95.2	0.88	N/A	N/A	N/A	N/A	N/A	d__Bacteria;p__Firmicutes;c__Bacilli;o__Lactobacillales;f__Streptococcaceae;g__Streptococcus;s__	ANI	topological placement and ANI have incongruent species assignments	GCF_003942965.1, s__Streptococcus mitis_BH, 95.0, 95.2, 0.88; GCF_000148585.2, s__Streptococcus mitis, 95.0, 94.31, 0.82; GCF_001281025.1, s__Streptococcus mitis_AK, 95.0, 94.05, 0.85; GCA_905369855.1, s__Streptococcus oralis_BN, 95.0, 93.96, 0.89; GCF_002096755.1, s__Streptococcus mitis_AC, 95.0, 93.96, 0.83; GCF_001076775.1, s__Streptococcus pseudopneumoniae_G, 95.0, 93.89, 0.85; GCF_905187535.…	98.31	11	N/A	N/A
B97_S18	d__Bacteria;p__Firmicutes;c__Bacilli;o__Lactobacillales;f__Streptococcaceae;g__Streptococcus;s__Streptococcus mitis_BH	GCF_003942965.1	95	d__Bacteria;p__Firmicutes;c__Bacilli;o__Lactobacillales;f__Streptococcaceae;g__Streptococcus;s__Streptococcus mitis_BH	97.8	0.89	GCF_003942965.1	95	d__Bacteria;p__Firmicutes;c__Bacilli;o__Lactobacillales;f__Streptococcaceae;g__Streptococcus;s__Streptococcus mitis_BH	97.8	0.89	d__Bacteria;p__Firmicutes;c__Bacilli;o__Lactobacillales;f__Streptococcaceae;g__Streptococcus;s__	taxonomic classification defined by topology and ANI	topological placement and ANI have congruent species assignments	GCA_000385835.1, s__Streptococcus mitis_AI, 95.0, 94.19, 0.81; GCF_000148585.2, s__Streptococcus mitis, 95.0, 94.11, 0.83; GCA_905369855.1, s__Streptococcus oralis_BN, 95.0, 94.08, 0.88; GCF_003942765.1, s__Streptococcus mitis_BE, 95.0, 94.07, 0.84; GCF_001281025.1, s__Streptococcus mitis_AK, 95.0, 94.03, 0.84; GCF_002096755.1, s__Streptococcus mitis_AC, 95.0, 93.94, 0.85; GCA_905221155.1, s__Str…	98.25	11	N/A	N/A
GCF_003942965.1_ASM394296v1	d__Bacteria;p__Firmicutes;c__Bacilli;o__Lactobacillales;f__Streptococcaceae;g__Streptococcus;s__Streptococcus mitis_BH	GCF_003942965.1	95	d__Bacteria;p__Firmicutes;c__Bacilli;o__Lactobacillales;f__Streptococcaceae;g__Streptococcus;s__Streptococcus mitis_BH	100	1	GCF_003942965.1	95	d__Bacteria;p__Firmicutes;c__Bacilli;o__Lactobacillales;f__Streptococcaceae;g__Streptococcus;s__Streptococcus mitis_BH	100	1	d__Bacteria;p__Firmicutes;c__Bacilli;o__Lactobacillales;f__Streptococcaceae;g__Streptococcus;s__	taxonomic classification defined by topology and ANI	topological placement and ANI have congruent species assignments	GCF_003942765.1, s__Streptococcus mitis_BE, 95.0, 93.98, 0.85; GCA_000385835.1, s__Streptococcus mitis_AI, 95.0, 93.95, 0.83; GCA_905369855.1, s__Streptococcus oralis_BN, 95.0, 93.95, 0.86; GCF_000148585.2, s__Streptococcus mitis, 95.0, 93.89, 0.85; GCF_001281025.1, s__Streptococcus mitis_AK, 95.0, 93.84, 0.86; GCF_002096755.1, s__Streptococcus mitis_AC, 95.0, 93.72, 0.85; GCF_001650315.1, s__Str…	98.23	11	N/A	N/A
27P_S14	d__Bacteria;p__Firmicutes;c__Bacilli;o__Lactobacillales;f__Streptococcaceae;g__Streptococcus;s__Streptococcus mitis_BM	GCF_009496165.1	95	d__Bacteria;p__Firmicutes;c__Bacilli;o__Lactobacillales;f__Streptococcaceae;g__Streptococcus;s__Streptococcus mitis_BM	96.47	0.92	GCA_905221375.1	95	d__Bacteria;p__Firmicutes;c__Bacilli;o__Lactobacillales;f__Streptococcaceae;g__Streptococcus;s__Streptococcus sp905221375	94.09	0.89	d__Bacteria;p__Firmicutes;c__Bacilli;o__Lactobacillales;f__Streptococcaceae;g__Streptococcus;s__	ANI	topological placement and ANI have incongruent species assignments	GCF_002860905.1, s__Streptococcus oralis_BA, 95.0, 95.0, 0.9; GCF_002860865.1, s__Streptococcus mitis_AT, 95.0, 94.79, 0.87; GCA_018364455.1, s__Streptococcus mitis_BR, 95.0, 94.78, 0.85; GCF_000722775.1, s__Streptococcus mitis_AV, 95.0, 94.64, 0.88; GCF_002005545.1, s__Streptococcus mitis_I, 95.0, 94.61, 0.89; GCA_001914195.1, s__Streptococcus mitis_F, 95.0, 94.35, 0.85; GCF_000148525.1, s__Stre…	98.27	11	N/A	N/A
B112_S33	d__Bacteria;p__Firmicutes;c__Bacilli;o__Lactobacillales;f__Streptococcaceae;g__Streptococcus;s__Streptococcus mitis_BM	GCF_009496165.1	95	d__Bacteria;p__Firmicutes;c__Bacilli;o__Lactobacillales;f__Streptococcaceae;g__Streptococcus;s__Streptococcus mitis_BM	95.38	0.93	N/A	N/A	N/A	N/A	N/A	d__Bacteria;p__Firmicutes;c__Bacilli;o__Lactobacillales;f__Streptococcaceae;g__Streptococcus;s__	ANI	topological placement and ANI have incongruent species assignments	GCF_009496165.1, s__Streptococcus mitis_BM, 95.0, 95.38, 0.93; GCF_002860905.1, s__Streptococcus oralis_BA, 95.0, 95.2, 0.92; GCA_018364455.1, s__Streptococcus mitis_BR, 95.0, 95.16, 0.89; GCF_002860865.1, s__Streptococcus mitis_AT, 95.0, 94.89, 0.93; GCF_002005545.1, s__Streptococcus mitis_I, 95.0, 94.78, 0.93; GCF_000722775.1, s__Streptococcus mitis_AV, 95.0, 94.78, 0.92; GCA_001914195.1, s__St…	98.25	11	N/A	N/A
B121_S42	d__Bacteria;p__Firmicutes;c__Bacilli;o__Lactobacillales;f__Streptococcaceae;g__Streptococcus;s__Streptococcus mitis_BM	GCF_009496165.1	95	d__Bacteria;p__Firmicutes;c__Bacilli;o__Lactobacillales;f__Streptococcaceae;g__Streptococcus;s__Streptococcus mitis_BM	95.11	0.9	GCF_009496165.1	95	d__Bacteria;p__Firmicutes;c__Bacilli;o__Lactobacillales;f__Streptococcaceae;g__Streptococcus;s__Streptococcus mitis_BM	95.11	0.9	d__Bacteria;p__Firmicutes;c__Bacilli;o__Lactobacillales;f__Streptococcaceae;g__Streptococcus;s__	taxonomic classification defined by topology and ANI	topological placement and ANI have congruent species assignments	GCF_002005545.1, s__Streptococcus mitis_I, 95.0, 94.88, 0.89; GCF_002860905.1, s__Streptococcus oralis_BA, 95.0, 94.85, 0.86; GCF_002860865.1, s__Streptococcus mitis_AT, 95.0, 94.84, 0.89; GCA_018364455.1, s__Streptococcus mitis_BR, 95.0, 94.83, 0.84; GCF_000722775.1, s__Streptococcus mitis_AV, 95.0, 94.83, 0.87; GCF_000148525.1, s__Streptococcus mitis_H, 95.0, 94.57, 0.85; GCA_905369855.1, s__St…	95.81	11	N/A	N/A
B128_S47	d__Bacteria;p__Firmicutes;c__Bacilli;o__Lactobacillales;f__Streptococcaceae;g__Streptococcus;s__Streptococcus mitis_BM	GCF_009496165.1	95	d__Bacteria;p__Firmicutes;c__Bacilli;o__Lactobacillales;f__Streptococcaceae;g__Streptococcus;s__Streptococcus mitis_BM	95.61	0.92	N/A	N/A	N/A	N/A	N/A	d__Bacteria;p__Firmicutes;c__Bacilli;o__Lactobacillales;f__Streptococcaceae;g__Streptococcus;s__	ANI	topological placement and ANI have incongruent species assignments	GCF_009496165.1, s__Streptococcus mitis_BM, 95.0, 95.61, 0.92; GCF_002860865.1, s__Streptococcus mitis_AT, 95.0, 95.03, 0.89; GCF_002860905.1, s__Streptococcus oralis_BA, 95.0, 94.93, 0.89; GCA_018364455.1, s__Streptococcus mitis_BR, 95.0, 94.79, 0.86; GCF_000722775.1, s__Streptococcus mitis_AV, 95.0, 94.74, 0.89; GCF_002005545.1, s__Streptococcus mitis_I, 95.0, 94.7, 0.9; GCA_001914195.1, s__Str…	98.29	11	N/A	N/A
B37_S55	d__Bacteria;p__Firmicutes;c__Bacilli;o__Lactobacillales;f__Streptococcaceae;g__Streptococcus;s__Streptococcus mitis_BM	GCF_009496165.1	95	d__Bacteria;p__Firmicutes;c__Bacilli;o__Lactobacillales;f__Streptococcaceae;g__Streptococcus;s__Streptococcus mitis_BM	96.56	0.93	N/A	N/A	N/A	N/A	N/A	d__Bacteria;p__Firmicutes;c__Bacilli;o__Lactobacillales;f__Streptococcaceae;g__Streptococcus;s__	ANI	topological placement and ANI have incongruent species assignments	GCF_009496165.1, s__Streptococcus mitis_BM, 95.0, 96.56, 0.93; GCF_002860905.1, s__Streptococcus oralis_BA, 95.0, 95.17, 0.9; GCA_018364455.1, s__Streptococcus mitis_BR, 95.0, 94.98, 0.88; GCF_002860865.1, s__Streptococcus mitis_AT, 95.0, 94.85, 0.9; GCF_002005545.1, s__Streptococcus mitis_I, 95.0, 94.85, 0.91; GCF_000722775.1, s__Streptococcus mitis_AV, 95.0, 94.73, 0.91; GCA_001914195.1, s__Str…	97.46	11	N/A	N/A
B77_S95	d__Bacteria;p__Firmicutes;c__Bacilli;o__Lactobacillales;f__Streptococcaceae;g__Streptococcus;s__Streptococcus mitis_BM	GCF_009496165.1	95	d__Bacteria;p__Firmicutes;c__Bacilli;o__Lactobacillales;f__Streptococcaceae;g__Streptococcus;s__Streptococcus mitis_BM	96.28	0.89	GCF_002860865.1	95	d__Bacteria;p__Firmicutes;c__Bacilli;o__Lactobacillales;f__Streptococcaceae;g__Streptococcus;s__Streptococcus mitis_AT	95.17	0.87	d__Bacteria;p__Firmicutes;c__Bacilli;o__Lactobacillales;f__Streptococcaceae;g__Streptococcus;s__	ANI	topological placement and ANI have incongruent species assignments	GCF_002860905.1, s__Streptococcus oralis_BA, 95.0, 95.09, 0.88; GCA_018364455.1, s__Streptococcus mitis_BR, 95.0, 94.81, 0.85; GCF_000722775.1, s__Streptococcus mitis_AV, 95.0, 94.7, 0.86; GCF_002005545.1, s__Streptococcus mitis_I, 95.0, 94.65, 0.87; GCA_001914195.1, s__Streptococcus mitis_F, 95.0, 94.49, 0.84; GCA_905221115.1, s__Streptococcus sp905221115, 95.0, 94.32, 0.85; GCF_000148525.1, s__…	98.29	11	N/A	N/A
U122_S2	d__Bacteria;p__Firmicutes;c__Bacilli;o__Lactobacillales;f__Streptococcaceae;g__Streptococcus;s__Streptococcus mitis_BM	GCF_009496165.1	95	d__Bacteria;p__Firmicutes;c__Bacilli;o__Lactobacillales;f__Streptococcaceae;g__Streptococcus;s__Streptococcus mitis_BM	96.28	0.91	N/A	N/A	N/A	N/A	N/A	d__Bacteria;p__Firmicutes;c__Bacilli;o__Lactobacillales;f__Streptococcaceae;g__Streptococcus;s__	ANI	topological placement and ANI have incongruent species assignments	GCF_009496165.1, s__Streptococcus mitis_BM, 95.0, 96.28, 0.91; GCF_002860865.1, s__Streptococcus mitis_AT, 95.0, 94.81, 0.87; GCF_002860905.1, s__Streptococcus oralis_BA, 95.0, 94.8, 0.88; GCA_018364455.1, s__Streptococcus mitis_BR, 95.0, 94.73, 0.85; GCF_002005545.1, s__Streptococcus mitis_I, 95.0, 94.65, 0.89; GCF_000722775.1, s__Streptococcus mitis_AV, 95.0, 94.48, 0.89; GCA_001914195.1, s__St…	98.29	11	N/A	N/A
U61_S78	d__Bacteria;p__Firmicutes;c__Bacilli;o__Lactobacillales;f__Streptococcaceae;g__Streptococcus;s__Streptococcus mitis_BM	GCF_009496165.1	95	d__Bacteria;p__Firmicutes;c__Bacilli;o__Lactobacillales;f__Streptococcaceae;g__Streptococcus;s__Streptococcus mitis_BM	95.03	0.91	GCF_009496165.1	95	d__Bacteria;p__Firmicutes;c__Bacilli;o__Lactobacillales;f__Streptococcaceae;g__Streptococcus;s__Streptococcus mitis_BM	95.03	0.91	d__Bacteria;p__Firmicutes;c__Bacilli;o__Lactobacillales;f__Streptococcaceae;g__Streptococcus;s__	taxonomic classification defined by topology and ANI	topological placement and ANI have congruent species assignments	GCF_000722775.1, s__Streptococcus mitis_AV, 95.0, 94.98, 0.92; GCF_002860905.1, s__Streptococcus oralis_BA, 95.0, 94.93, 0.9; GCA_018364455.1, s__Streptococcus mitis_BR, 95.0, 94.92, 0.85; GCF_002005545.1, s__Streptococcus mitis_I, 95.0, 94.89, 0.93; GCF_002860865.1, s__Streptococcus mitis_AT, 95.0, 94.79, 0.9; GCA_001914195.1, s__Streptococcus mitis_F, 95.0, 94.72, 0.88; GCA_905221115.1, s__Stre…	98.27	11	N/A	N/A
GCF_009495705.1_ASM949570v1	d__Bacteria;p__Firmicutes;c__Bacilli;o__Lactobacillales;f__Streptococcaceae;g__Streptococcus;s__Streptococcus mitis_BM	GCF_009496165.1	95	d__Bacteria;p__Firmicutes;c__Bacilli;o__Lactobacillales;f__Streptococcaceae;g__Streptococcus;s__Streptococcus mitis_BM	99.97	0.99	GCF_009496165.1	95	d__Bacteria;p__Firmicutes;c__Bacilli;o__Lactobacillales;f__Streptococcaceae;g__Streptococcus;s__Streptococcus mitis_BM	99.97	0.99	d__Bacteria;p__Firmicutes;c__Bacilli;o__Lactobacillales;f__Streptococcaceae;g__Streptococcus;s__	taxonomic classification defined by topology and ANI	topological placement and ANI have congruent species assignments	GCF_002860905.1, s__Streptococcus oralis_BA, 95.0, 94.78, 0.85; GCF_002860865.1, s__Streptococcus mitis_AT, 95.0, 94.66, 0.85; GCA_018364455.1, s__Streptococcus mitis_BR, 95.0, 94.62, 0.83; GCF_000722775.1, s__Streptococcus mitis_AV, 95.0, 94.46, 0.87; GCF_002005545.1, s__Streptococcus mitis_I, 95.0, 94.36, 0.86; GCA_001914195.1, s__Streptococcus mitis_F, 95.0, 94.31, 0.83; GCA_905369855.1, s__St…	98.29	11	N/A	N/A
GCF_009495735.1_ASM949573v1	d__Bacteria;p__Firmicutes;c__Bacilli;o__Lactobacillales;f__Streptococcaceae;g__Streptococcus;s__Streptococcus mitis_BM	GCF_009496165.1	95	d__Bacteria;p__Firmicutes;c__Bacilli;o__Lactobacillales;f__Streptococcaceae;g__Streptococcus;s__Streptococcus mitis_BM	100	0.99	GCF_009496165.1	95	d__Bacteria;p__Firmicutes;c__Bacilli;o__Lactobacillales;f__Streptococcaceae;g__Streptococcus;s__Streptococcus mitis_BM	100	0.99	d__Bacteria;p__Firmicutes;c__Bacilli;o__Lactobacillales;f__Streptococcaceae;g__Streptococcus;s__	taxonomic classification defined by topology and ANI	topological placement and ANI have congruent species assignments	GCF_002860905.1, s__Streptococcus oralis_BA, 95.0, 94.84, 0.85; GCA_018364455.1, s__Streptococcus mitis_BR, 95.0, 94.62, 0.83; GCF_002860865.1, s__Streptococcus mitis_AT, 95.0, 94.58, 0.84; GCF_002005545.1, s__Streptococcus mitis_I, 95.0, 94.36, 0.86; GCF_000722775.1, s__Streptococcus mitis_AV, 95.0, 94.36, 0.88; GCA_001914195.1, s__Streptococcus mitis_F, 95.0, 94.32, 0.84; GCA_905369855.1, s__St…	98.29	11	N/A	N/A
GCF_009495895.1_ASM949589v1	d__Bacteria;p__Firmicutes;c__Bacilli;o__Lactobacillales;f__Streptococcaceae;g__Streptococcus;s__Streptococcus mitis_BM	GCF_009496165.1	95	d__Bacteria;p__Firmicutes;c__Bacilli;o__Lactobacillales;f__Streptococcaceae;g__Streptococcus;s__Streptococcus mitis_BM	99.99	0.99	GCF_009496165.1	95	d__Bacteria;p__Firmicutes;c__Bacilli;o__Lactobacillales;f__Streptococcaceae;g__Streptococcus;s__Streptococcus mitis_BM	99.99	0.99	d__Bacteria;p__Firmicutes;c__Bacilli;o__Lactobacillales;f__Streptococcaceae;g__Streptococcus;s__	taxonomic classification defined by topology and ANI	topological placement and ANI have congruent species assignments	GCF_002860905.1, s__Streptococcus oralis_BA, 95.0, 94.83, 0.84; GCA_018364455.1, s__Streptococcus mitis_BR, 95.0, 94.64, 0.83; GCF_002860865.1, s__Streptococcus mitis_AT, 95.0, 94.56, 0.85; GCF_000722775.1, s__Streptococcus mitis_AV, 95.0, 94.48, 0.86; GCF_002005545.1, s__Streptococcus mitis_I, 95.0, 94.48, 0.84; GCA_001914195.1, s__Streptococcus mitis_F, 95.0, 94.27, 0.84; GCA_905369855.1, s__St…	98.29	11	N/A	N/A
GCF_009495955.1_ASM949595v1	d__Bacteria;p__Firmicutes;c__Bacilli;o__Lactobacillales;f__Streptococcaceae;g__Streptococcus;s__Streptococcus mitis_BM	GCF_009496165.1	95	d__Bacteria;p__Firmicutes;c__Bacilli;o__Lactobacillales;f__Streptococcaceae;g__Streptococcus;s__Streptococcus mitis_BM	99.97	0.99	GCF_009496165.1	95	d__Bacteria;p__Firmicutes;c__Bacilli;o__Lactobacillales;f__Streptococcaceae;g__Streptococcus;s__Streptococcus mitis_BM	99.97	0.99	d__Bacteria;p__Firmicutes;c__Bacilli;o__Lactobacillales;f__Streptococcaceae;g__Streptococcus;s__	taxonomic classification defined by topology and ANI	topological placement and ANI have congruent species assignments	GCF_002860905.1, s__Streptococcus oralis_BA, 95.0, 94.8, 0.85; GCA_018364455.1, s__Streptococcus mitis_BR, 95.0, 94.62, 0.83; GCF_002860865.1, s__Streptococcus mitis_AT, 95.0, 94.54, 0.85; GCF_000722775.1, s__Streptococcus mitis_AV, 95.0, 94.46, 0.87; GCF_002005545.1, s__Streptococcus mitis_I, 95.0, 94.44, 0.85; GCA_001914195.1, s__Streptococcus mitis_F, 95.0, 94.32, 0.83; GCA_905369855.1, s__Str…	98.29	11	N/A	N/A
GCF_009496035.1_ASM949603v1	d__Bacteria;p__Firmicutes;c__Bacilli;o__Lactobacillales;f__Streptococcaceae;g__Streptococcus;s__Streptococcus mitis_BM	GCF_009496165.1	95	d__Bacteria;p__Firmicutes;c__Bacilli;o__Lactobacillales;f__Streptococcaceae;g__Streptococcus;s__Streptococcus mitis_BM	99.98	0.99	GCF_009496165.1	95	d__Bacteria;p__Firmicutes;c__Bacilli;o__Lactobacillales;f__Streptococcaceae;g__Streptococcus;s__Streptococcus mitis_BM	99.98	0.99	d__Bacteria;p__Firmicutes;c__Bacilli;o__Lactobacillales;f__Streptococcaceae;g__Streptococcus;s__	taxonomic classification defined by topology and ANI	topological placement and ANI have congruent species assignments	GCF_002860905.1, s__Streptococcus oralis_BA, 95.0, 94.83, 0.85; GCA_018364455.1, s__Streptococcus mitis_BR, 95.0, 94.56, 0.84; GCF_002860865.1, s__Streptococcus mitis_AT, 95.0, 94.53, 0.85; GCF_000722775.1, s__Streptococcus mitis_AV, 95.0, 94.44, 0.87; GCF_002005545.1, s__Streptococcus mitis_I, 95.0, 94.39, 0.85; GCA_001914195.1, s__Streptococcus mitis_F, 95.0, 94.32, 0.83; GCA_905369855.1, s__St…	98.29	11	N/A	N/A
GCF_009496045.1_ASM949604v1	d__Bacteria;p__Firmicutes;c__Bacilli;o__Lactobacillales;f__Streptococcaceae;g__Streptococcus;s__Streptococcus mitis_BM	GCF_009496165.1	95	d__Bacteria;p__Firmicutes;c__Bacilli;o__Lactobacillales;f__Streptococcaceae;g__Streptococcus;s__Streptococcus mitis_BM	99.98	1	GCF_009496165.1	95	d__Bacteria;p__Firmicutes;c__Bacilli;o__Lactobacillales;f__Streptococcaceae;g__Streptococcus;s__Streptococcus mitis_BM	99.98	1	d__Bacteria;p__Firmicutes;c__Bacilli;o__Lactobacillales;f__Streptococcaceae;g__Streptococcus;s__	taxonomic classification defined by topology and ANI	topological placement and ANI have congruent species assignments	GCF_002860905.1, s__Streptococcus oralis_BA, 95.0, 94.82, 0.85; GCA_018364455.1, s__Streptococcus mitis_BR, 95.0, 94.63, 0.83; GCF_002860865.1, s__Streptococcus mitis_AT, 95.0, 94.53, 0.85; GCF_000722775.1, s__Streptococcus mitis_AV, 95.0, 94.43, 0.86; GCF_002005545.1, s__Streptococcus mitis_I, 95.0, 94.39, 0.85; GCA_001914195.1, s__Streptococcus mitis_F, 95.0, 94.33, 0.83; GCA_905369855.1, s__St…	98.29	11	N/A	N/A
GCF_009496065.1_ASM949606v1	d__Bacteria;p__Firmicutes;c__Bacilli;o__Lactobacillales;f__Streptococcaceae;g__Streptococcus;s__Streptococcus mitis_BM	GCF_009496165.1	95	d__Bacteria;p__Firmicutes;c__Bacilli;o__Lactobacillales;f__Streptococcaceae;g__Streptococcus;s__Streptococcus mitis_BM	100	0.99	GCF_009496165.1	95	d__Bacteria;p__Firmicutes;c__Bacilli;o__Lactobacillales;f__Streptococcaceae;g__Streptococcus;s__Streptococcus mitis_BM	100	0.99	d__Bacteria;p__Firmicutes;c__Bacilli;o__Lactobacillales;f__Streptococcaceae;g__Streptococcus;s__	taxonomic classification defined by topology and ANI	topological placement and ANI have congruent species assignments	GCF_002860905.1, s__Streptococcus oralis_BA, 95.0, 94.87, 0.85; GCA_018364455.1, s__Streptococcus mitis_BR, 95.0, 94.65, 0.83; GCF_002860865.1, s__Streptococcus mitis_AT, 95.0, 94.55, 0.85; GCF_002005545.1, s__Streptococcus mitis_I, 95.0, 94.46, 0.85; GCF_000722775.1, s__Streptococcus mitis_AV, 95.0, 94.39, 0.86; GCA_001914195.1, s__Streptococcus mitis_F, 95.0, 94.32, 0.84; GCA_905369855.1, s__St…	98.29	11	N/A	N/A
GCF_009496075.1_ASM949607v1	d__Bacteria;p__Firmicutes;c__Bacilli;o__Lactobacillales;f__Streptococcaceae;g__Streptococcus;s__Streptococcus mitis_BM	GCF_009496165.1	95	d__Bacteria;p__Firmicutes;c__Bacilli;o__Lactobacillales;f__Streptococcaceae;g__Streptococcus;s__Streptococcus mitis_BM	99.98	0.99	GCF_009496165.1	95	d__Bacteria;p__Firmicutes;c__Bacilli;o__Lactobacillales;f__Streptococcaceae;g__Streptococcus;s__Streptococcus mitis_BM	99.98	0.99	d__Bacteria;p__Firmicutes;c__Bacilli;o__Lactobacillales;f__Streptococcaceae;g__Streptococcus;s__	taxonomic classification defined by topology and ANI	topological placement and ANI have congruent species assignments	GCF_002860905.1, s__Streptococcus oralis_BA, 95.0, 94.82, 0.85; GCA_018364455.1, s__Streptococcus mitis_BR, 95.0, 94.58, 0.83; GCF_002860865.1, s__Streptococcus mitis_AT, 95.0, 94.56, 0.85; GCF_000722775.1, s__Streptococcus mitis_AV, 95.0, 94.48, 0.87; GCF_002005545.1, s__Streptococcus mitis_I, 95.0, 94.41, 0.86; GCA_001914195.1, s__Streptococcus mitis_F, 95.0, 94.32, 0.84; GCA_905369855.1, s__St…	98.29	11	N/A	N/A
GCF_009496165.1_ASM949616v1	d__Bacteria;p__Firmicutes;c__Bacilli;o__Lactobacillales;f__Streptococcaceae;g__Streptococcus;s__Streptococcus mitis_BM	GCF_009496165.1	95	d__Bacteria;p__Firmicutes;c__Bacilli;o__Lactobacillales;f__Streptococcaceae;g__Streptococcus;s__Streptococcus mitis_BM	100	1	GCF_009496165.1	95	d__Bacteria;p__Firmicutes;c__Bacilli;o__Lactobacillales;f__Streptococcaceae;g__Streptococcus;s__Streptococcus mitis_BM	100	1	d__Bacteria;p__Firmicutes;c__Bacilli;o__Lactobacillales;f__Streptococcaceae;g__Streptococcus;s__	taxonomic classification defined by topology and ANI	topological placement and ANI have congruent species assignments	GCF_002860905.1, s__Streptococcus oralis_BA, 95.0, 94.89, 0.84; GCA_018364455.1, s__Streptococcus mitis_BR, 95.0, 94.56, 0.83; GCF_002860865.1, s__Streptococcus mitis_AT, 95.0, 94.56, 0.84; GCF_000722775.1, s__Streptococcus mitis_AV, 95.0, 94.47, 0.86; GCF_002005545.1, s__Streptococcus mitis_I, 95.0, 94.42, 0.85; GCA_001914195.1, s__Streptococcus mitis_F, 95.0, 94.26, 0.84; GCF_000148525.1, s__St…	98.29	11	N/A	N/A
GCF_009496335.1_ASM949633v1	d__Bacteria;p__Firmicutes;c__Bacilli;o__Lactobacillales;f__Streptococcaceae;g__Streptococcus;s__Streptococcus mitis_BM	GCF_009496165.1	95	d__Bacteria;p__Firmicutes;c__Bacilli;o__Lactobacillales;f__Streptococcaceae;g__Streptococcus;s__Streptococcus mitis_BM	99.99	0.99	GCF_009496165.1	95	d__Bacteria;p__Firmicutes;c__Bacilli;o__Lactobacillales;f__Streptococcaceae;g__Streptococcus;s__Streptococcus mitis_BM	99.99	0.99	d__Bacteria;p__Firmicutes;c__Bacilli;o__Lactobacillales;f__Streptococcaceae;g__Streptococcus;s__	taxonomic classification defined by topology and ANI	topological placement and ANI have congruent species assignments	GCF_002860905.1, s__Streptococcus oralis_BA, 95.0, 94.8, 0.85; GCF_002860865.1, s__Streptococcus mitis_AT, 95.0, 94.6, 0.84; GCA_018364455.1, s__Streptococcus mitis_BR, 95.0, 94.6, 0.83; GCF_002005545.1, s__Streptococcus mitis_I, 95.0, 94.41, 0.85; GCF_000722775.1, s__Streptococcus mitis_AV, 95.0, 94.39, 0.87; GCA_001914195.1, s__Streptococcus mitis_F, 95.0, 94.36, 0.83; GCA_905369855.1, s__Strep…	98.29	11	N/A	N/A
GCF_009496355.1_ASM949635v1	d__Bacteria;p__Firmicutes;c__Bacilli;o__Lactobacillales;f__Streptococcaceae;g__Streptococcus;s__Streptococcus mitis_BM	GCF_009496165.1	95	d__Bacteria;p__Firmicutes;c__Bacilli;o__Lactobacillales;f__Streptococcaceae;g__Streptococcus;s__Streptococcus mitis_BM	99.98	1	GCF_009496165.1	95	d__Bacteria;p__Firmicutes;c__Bacilli;o__Lactobacillales;f__Streptococcaceae;g__Streptococcus;s__Streptococcus mitis_BM	99.98	1	d__Bacteria;p__Firmicutes;c__Bacilli;o__Lactobacillales;f__Streptococcaceae;g__Streptococcus;s__	taxonomic classification defined by topology and ANI	topological placement and ANI have congruent species assignments	GCF_002860905.1, s__Streptococcus oralis_BA, 95.0, 94.8, 0.85; GCA_018364455.1, s__Streptococcus mitis_BR, 95.0, 94.61, 0.83; GCF_002860865.1, s__Streptococcus mitis_AT, 95.0, 94.55, 0.85; GCF_000722775.1, s__Streptococcus mitis_AV, 95.0, 94.38, 0.87; GCF_002005545.1, s__Streptococcus mitis_I, 95.0, 94.36, 0.85; GCA_001914195.1, s__Streptococcus mitis_F, 95.0, 94.31, 0.83; GCA_905369855.1, s__Str…	98.29	11	N/A	N/A
GCF_009496395.1_ASM949639v1	d__Bacteria;p__Firmicutes;c__Bacilli;o__Lactobacillales;f__Streptococcaceae;g__Streptococcus;s__Streptococcus mitis_BM	GCF_009496165.1	95	d__Bacteria;p__Firmicutes;c__Bacilli;o__Lactobacillales;f__Streptococcaceae;g__Streptococcus;s__Streptococcus mitis_BM	100	0.99	GCF_009496165.1	95	d__Bacteria;p__Firmicutes;c__Bacilli;o__Lactobacillales;f__Streptococcaceae;g__Streptococcus;s__Streptococcus mitis_BM	100	0.99	d__Bacteria;p__Firmicutes;c__Bacilli;o__Lactobacillales;f__Streptococcaceae;g__Streptococcus;s__	taxonomic classification defined by topology and ANI	topological placement and ANI have congruent species assignments	GCF_002860905.1, s__Streptococcus oralis_BA, 95.0, 94.86, 0.84; GCA_018364455.1, s__Streptococcus mitis_BR, 95.0, 94.6, 0.83; GCF_002860865.1, s__Streptococcus mitis_AT, 95.0, 94.54, 0.85; GCF_000722775.1, s__Streptococcus mitis_AV, 95.0, 94.43, 0.85; GCF_002005545.1, s__Streptococcus mitis_I, 95.0, 94.43, 0.85; GCA_001914195.1, s__Streptococcus mitis_F, 95.0, 94.31, 0.84; GCA_905369855.1, s__Str…	98.29	11	N/A	N/A
GCF_009496435.1_ASM949643v1	d__Bacteria;p__Firmicutes;c__Bacilli;o__Lactobacillales;f__Streptococcaceae;g__Streptococcus;s__Streptococcus mitis_BM	GCF_009496165.1	95	d__Bacteria;p__Firmicutes;c__Bacilli;o__Lactobacillales;f__Streptococcaceae;g__Streptococcus;s__Streptococcus mitis_BM	99.99	0.99	GCF_009496165.1	95	d__Bacteria;p__Firmicutes;c__Bacilli;o__Lactobacillales;f__Streptococcaceae;g__Streptococcus;s__Streptococcus mitis_BM	99.99	0.99	d__Bacteria;p__Firmicutes;c__Bacilli;o__Lactobacillales;f__Streptococcaceae;g__Streptococcus;s__	taxonomic classification defined by topology and ANI	topological placement and ANI have congruent species assignments	GCF_002860905.1, s__Streptococcus oralis_BA, 95.0, 94.83, 0.84; GCA_018364455.1, s__Streptococcus mitis_BR, 95.0, 94.61, 0.84; GCF_002860865.1, s__Streptococcus mitis_AT, 95.0, 94.56, 0.85; GCF_002005545.1, s__Streptococcus mitis_I, 95.0, 94.43, 0.84; GCF_000722775.1, s__Streptococcus mitis_AV, 95.0, 94.38, 0.86; GCA_001914195.1, s__Streptococcus mitis_F, 95.0, 94.34, 0.83; GCA_905369855.1, s__St…	98.29	11	N/A	N/A
GCF_009496505.1_ASM949650v1	d__Bacteria;p__Firmicutes;c__Bacilli;o__Lactobacillales;f__Streptococcaceae;g__Streptococcus;s__Streptococcus mitis_BM	GCF_009496165.1	95	d__Bacteria;p__Firmicutes;c__Bacilli;o__Lactobacillales;f__Streptococcaceae;g__Streptococcus;s__Streptococcus mitis_BM	99.99	0.99	GCF_009496165.1	95	d__Bacteria;p__Firmicutes;c__Bacilli;o__Lactobacillales;f__Streptococcaceae;g__Streptococcus;s__Streptococcus mitis_BM	99.99	0.99	d__Bacteria;p__Firmicutes;c__Bacilli;o__Lactobacillales;f__Streptococcaceae;g__Streptococcus;s__	taxonomic classification defined by topology and ANI	topological placement and ANI have congruent species assignments	GCF_002860905.1, s__Streptococcus oralis_BA, 95.0, 94.81, 0.85; GCA_018364455.1, s__Streptococcus mitis_BR, 95.0, 94.62, 0.83; GCF_002860865.1, s__Streptococcus mitis_AT, 95.0, 94.6, 0.85; GCF_000722775.1, s__Streptococcus mitis_AV, 95.0, 94.41, 0.86; GCF_002005545.1, s__Streptococcus mitis_I, 95.0, 94.4, 0.86; GCA_001914195.1, s__Streptococcus mitis_F, 95.0, 94.35, 0.83; GCA_905369855.1, s__Stre…	98.29	11	N/A	N/A
GCF_009496725.1_ASM949672v1	d__Bacteria;p__Firmicutes;c__Bacilli;o__Lactobacillales;f__Streptococcaceae;g__Streptococcus;s__Streptococcus mitis_BM	GCF_009496165.1	95	d__Bacteria;p__Firmicutes;c__Bacilli;o__Lactobacillales;f__Streptococcaceae;g__Streptococcus;s__Streptococcus mitis_BM	99.99	0.99	GCF_009496165.1	95	d__Bacteria;p__Firmicutes;c__Bacilli;o__Lactobacillales;f__Streptococcaceae;g__Streptococcus;s__Streptococcus mitis_BM	99.99	0.99	d__Bacteria;p__Firmicutes;c__Bacilli;o__Lactobacillales;f__Streptococcaceae;g__Streptococcus;s__	taxonomic classification defined by topology and ANI	topological placement and ANI have congruent species assignments	GCF_002860905.1, s__Streptococcus oralis_BA, 95.0, 94.85, 0.84; GCF_002860865.1, s__Streptococcus mitis_AT, 95.0, 94.6, 0.86; GCA_018364455.1, s__Streptococcus mitis_BR, 95.0, 94.59, 0.83; GCF_000722775.1, s__Streptococcus mitis_AV, 95.0, 94.43, 0.86; GCF_002005545.1, s__Streptococcus mitis_I, 95.0, 94.42, 0.85; GCA_001914195.1, s__Streptococcus mitis_F, 95.0, 94.3, 0.84; GCA_905369855.1, s__Stre…	98.29	11	N/A	N/A
GCF_009496735.1_ASM949673v1	d__Bacteria;p__Firmicutes;c__Bacilli;o__Lactobacillales;f__Streptococcaceae;g__Streptococcus;s__Streptococcus mitis_BM	GCF_009496165.1	95	d__Bacteria;p__Firmicutes;c__Bacilli;o__Lactobacillales;f__Streptococcaceae;g__Streptococcus;s__Streptococcus mitis_BM	99.99	0.99	GCF_009496165.1	95	d__Bacteria;p__Firmicutes;c__Bacilli;o__Lactobacillales;f__Streptococcaceae;g__Streptococcus;s__Streptococcus mitis_BM	99.99	0.99	d__Bacteria;p__Firmicutes;c__Bacilli;o__Lactobacillales;f__Streptococcaceae;g__Streptococcus;s__	taxonomic classification defined by topology and ANI	topological placement and ANI have congruent species assignments	GCF_002860905.1, s__Streptococcus oralis_BA, 95.0, 94.84, 0.84; GCA_018364455.1, s__Streptococcus mitis_BR, 95.0, 94.63, 0.83; GCF_002860865.1, s__Streptococcus mitis_AT, 95.0, 94.59, 0.85; GCF_002005545.1, s__Streptococcus mitis_I, 95.0, 94.45, 0.84; GCF_000722775.1, s__Streptococcus mitis_AV, 95.0, 94.38, 0.86; GCA_001914195.1, s__Streptococcus mitis_F, 95.0, 94.27, 0.84; GCA_905369855.1, s__St…	98.29	11	N/A	N/A
GCF_009496755.1_ASM949675v1	d__Bacteria;p__Firmicutes;c__Bacilli;o__Lactobacillales;f__Streptococcaceae;g__Streptococcus;s__Streptococcus mitis_BM	GCF_009496165.1	95	d__Bacteria;p__Firmicutes;c__Bacilli;o__Lactobacillales;f__Streptococcaceae;g__Streptococcus;s__Streptococcus mitis_BM	99.99	0.99	GCF_009496165.1	95	d__Bacteria;p__Firmicutes;c__Bacilli;o__Lactobacillales;f__Streptococcaceae;g__Streptococcus;s__Streptococcus mitis_BM	99.99	0.99	d__Bacteria;p__Firmicutes;c__Bacilli;o__Lactobacillales;f__Streptococcaceae;g__Streptococcus;s__	taxonomic classification defined by topology and ANI	topological placement and ANI have congruent species assignments	GCF_002860905.1, s__Streptococcus oralis_BA, 95.0, 94.84, 0.84; GCA_018364455.1, s__Streptococcus mitis_BR, 95.0, 94.62, 0.83; GCF_002860865.1, s__Streptococcus mitis_AT, 95.0, 94.58, 0.84; GCF_002005545.1, s__Streptococcus mitis_I, 95.0, 94.39, 0.86; GCF_000722775.1, s__Streptococcus mitis_AV, 95.0, 94.36, 0.86; GCA_905369855.1, s__Streptococcus oralis_BN, 95.0, 94.28, 0.9; GCA_001914195.1, s__S…	98.29	11	N/A	N/A
GCF_009496795.1_ASM949679v1	d__Bacteria;p__Firmicutes;c__Bacilli;o__Lactobacillales;f__Streptococcaceae;g__Streptococcus;s__Streptococcus mitis_BM	GCF_009496165.1	95	d__Bacteria;p__Firmicutes;c__Bacilli;o__Lactobacillales;f__Streptococcaceae;g__Streptococcus;s__Streptococcus mitis_BM	99.98	0.99	GCF_009496165.1	95	d__Bacteria;p__Firmicutes;c__Bacilli;o__Lactobacillales;f__Streptococcaceae;g__Streptococcus;s__Streptococcus mitis_BM	99.98	0.99	d__Bacteria;p__Firmicutes;c__Bacilli;o__Lactobacillales;f__Streptococcaceae;g__Streptococcus;s__	taxonomic classification defined by topology and ANI	topological placement and ANI have congruent species assignments	GCF_002860905.1, s__Streptococcus oralis_BA, 95.0, 94.9, 0.85; GCA_018364455.1, s__Streptococcus mitis_BR, 95.0, 94.61, 0.84; GCF_002860865.1, s__Streptococcus mitis_AT, 95.0, 94.54, 0.86; GCF_000722775.1, s__Streptococcus mitis_AV, 95.0, 94.42, 0.86; GCF_002005545.1, s__Streptococcus mitis_I, 95.0, 94.39, 0.85; GCA_905369855.1, s__Streptococcus oralis_BN, 95.0, 94.29, 0.9; GCA_001914195.1, s__St…	98.29	11	N/A	N/A
GCF_009496805.1_ASM949680v1	d__Bacteria;p__Firmicutes;c__Bacilli;o__Lactobacillales;f__Streptococcaceae;g__Streptococcus;s__Streptococcus mitis_BM	GCF_009496165.1	95	d__Bacteria;p__Firmicutes;c__Bacilli;o__Lactobacillales;f__Streptococcaceae;g__Streptococcus;s__Streptococcus mitis_BM	99.98	0.99	GCF_009496165.1	95	d__Bacteria;p__Firmicutes;c__Bacilli;o__Lactobacillales;f__Streptococcaceae;g__Streptococcus;s__Streptococcus mitis_BM	99.98	0.99	d__Bacteria;p__Firmicutes;c__Bacilli;o__Lactobacillales;f__Streptococcaceae;g__Streptococcus;s__	taxonomic classification defined by topology and ANI	topological placement and ANI have congruent species assignments	GCF_002860905.1, s__Streptococcus oralis_BA, 95.0, 94.8, 0.85; GCA_018364455.1, s__Streptococcus mitis_BR, 95.0, 94.58, 0.84; GCF_002860865.1, s__Streptococcus mitis_AT, 95.0, 94.55, 0.85; GCF_000722775.1, s__Streptococcus mitis_AV, 95.0, 94.46, 0.85; GCF_002005545.1, s__Streptococcus mitis_I, 95.0, 94.38, 0.86; GCA_905369855.1, s__Streptococcus oralis_BN, 95.0, 94.26, 0.91; GCA_001914195.1, s__S…	98.29	11	N/A	N/A
GCF_009496815.1_ASM949681v1	d__Bacteria;p__Firmicutes;c__Bacilli;o__Lactobacillales;f__Streptococcaceae;g__Streptococcus;s__Streptococcus mitis_BM	GCF_009496165.1	95	d__Bacteria;p__Firmicutes;c__Bacilli;o__Lactobacillales;f__Streptococcaceae;g__Streptococcus;s__Streptococcus mitis_BM	99.99	0.99	GCF_009496165.1	95	d__Bacteria;p__Firmicutes;c__Bacilli;o__Lactobacillales;f__Streptococcaceae;g__Streptococcus;s__Streptococcus mitis_BM	99.99	0.99	d__Bacteria;p__Firmicutes;c__Bacilli;o__Lactobacillales;f__Streptococcaceae;g__Streptococcus;s__	taxonomic classification defined by topology and ANI	topological placement and ANI have congruent species assignments	GCF_002860905.1, s__Streptococcus oralis_BA, 95.0, 94.82, 0.84; GCA_018364455.1, s__Streptococcus mitis_BR, 95.0, 94.61, 0.83; GCF_002860865.1, s__Streptococcus mitis_AT, 95.0, 94.55, 0.85; GCF_000722775.1, s__Streptococcus mitis_AV, 95.0, 94.41, 0.87; GCF_002005545.1, s__Streptococcus mitis_I, 95.0, 94.41, 0.86; GCA_001914195.1, s__Streptococcus mitis_F, 95.0, 94.29, 0.83; GCA_905369855.1, s__St…	98.29	11	N/A	N/A
GCF_009496825.1_ASM949682v1	d__Bacteria;p__Firmicutes;c__Bacilli;o__Lactobacillales;f__Streptococcaceae;g__Streptococcus;s__Streptococcus mitis_BM	GCF_009496165.1	95	d__Bacteria;p__Firmicutes;c__Bacilli;o__Lactobacillales;f__Streptococcaceae;g__Streptococcus;s__Streptococcus mitis_BM	99.93	0.99	GCF_009496165.1	95	d__Bacteria;p__Firmicutes;c__Bacilli;o__Lactobacillales;f__Streptococcaceae;g__Streptococcus;s__Streptococcus mitis_BM	99.93	0.99	d__Bacteria;p__Firmicutes;c__Bacilli;o__Lactobacillales;f__Streptococcaceae;g__Streptococcus;s__	taxonomic classification defined by topology and ANI	topological placement and ANI have congruent species assignments	GCF_002860905.1, s__Streptococcus oralis_BA, 95.0, 94.73, 0.91; GCF_000722775.1, s__Streptococcus mitis_AV, 95.0, 94.61, 0.94; GCA_018364455.1, s__Streptococcus mitis_BR, 95.0, 94.56, 0.9; GCF_002005545.1, s__Streptococcus mitis_I, 95.0, 94.47, 0.92; GCF_002860865.1, s__Streptococcus mitis_AT, 95.0, 94.46, 0.93; GCA_905221115.1, s__Streptococcus sp905221115, 95.0, 94.26, 0.92; GCA_001914195.1, s_…	95.21	11	N/A	N/A
GCF_009496835.1_ASM949683v1	d__Bacteria;p__Firmicutes;c__Bacilli;o__Lactobacillales;f__Streptococcaceae;g__Streptococcus;s__Streptococcus mitis_BM	GCF_009496165.1	95	d__Bacteria;p__Firmicutes;c__Bacilli;o__Lactobacillales;f__Streptococcaceae;g__Streptococcus;s__Streptococcus mitis_BM	99.99	0.99	GCF_009496165.1	95	d__Bacteria;p__Firmicutes;c__Bacilli;o__Lactobacillales;f__Streptococcaceae;g__Streptococcus;s__Streptococcus mitis_BM	99.99	0.99	d__Bacteria;p__Firmicutes;c__Bacilli;o__Lactobacillales;f__Streptococcaceae;g__Streptococcus;s__	taxonomic classification defined by topology and ANI	topological placement and ANI have congruent species assignments	GCF_002860905.1, s__Streptococcus oralis_BA, 95.0, 94.81, 0.84; GCA_018364455.1, s__Streptococcus mitis_BR, 95.0, 94.62, 0.82; GCF_002860865.1, s__Streptococcus mitis_AT, 95.0, 94.6, 0.86; GCF_002005545.1, s__Streptococcus mitis_I, 95.0, 94.44, 0.86; GCF_000722775.1, s__Streptococcus mitis_AV, 95.0, 94.4, 0.87; GCA_001914195.1, s__Streptococcus mitis_F, 95.0, 94.29, 0.83; GCA_905369855.1, s__Stre…	98.29	11	N/A	N/A
GCF_009496895.1_ASM949689v1	d__Bacteria;p__Firmicutes;c__Bacilli;o__Lactobacillales;f__Streptococcaceae;g__Streptococcus;s__Streptococcus mitis_BM	GCF_009496165.1	95	d__Bacteria;p__Firmicutes;c__Bacilli;o__Lactobacillales;f__Streptococcaceae;g__Streptococcus;s__Streptococcus mitis_BM	100	1	GCF_009496165.1	95	d__Bacteria;p__Firmicutes;c__Bacilli;o__Lactobacillales;f__Streptococcaceae;g__Streptococcus;s__Streptococcus mitis_BM	100	1	d__Bacteria;p__Firmicutes;c__Bacilli;o__Lactobacillales;f__Streptococcaceae;g__Streptococcus;s__	taxonomic classification defined by topology and ANI	topological placement and ANI have congruent species assignments	GCF_002860905.1, s__Streptococcus oralis_BA, 95.0, 94.84, 0.85; GCF_002860865.1, s__Streptococcus mitis_AT, 95.0, 94.61, 0.85; GCA_018364455.1, s__Streptococcus mitis_BR, 95.0, 94.6, 0.82; GCF_002005545.1, s__Streptococcus mitis_I, 95.0, 94.45, 0.85; GCF_000722775.1, s__Streptococcus mitis_AV, 95.0, 94.44, 0.87; GCA_001914195.1, s__Streptococcus mitis_F, 95.0, 94.33, 0.83; GCA_905369855.1, s__Str…	98.29	11	N/A	N/A
NM2_1	d__Bacteria;p__Firmicutes;c__Bacilli;o__Lactobacillales;f__Streptococcaceae;g__Streptococcus;s__Streptococcus mitis_BM	GCF_009496165.1	95	d__Bacteria;p__Firmicutes;c__Bacilli;o__Lactobacillales;f__Streptococcaceae;g__Streptococcus;s__Streptococcus mitis_BM	96.05	0.9	N/A	N/A	N/A	N/A	N/A	d__Bacteria;p__Firmicutes;c__Bacilli;o__Lactobacillales;f__Streptococcaceae;g__Streptococcus;s__	ANI	topological placement and ANI have incongruent species assignments	GCF_009496165.1, s__Streptococcus mitis_BM, 95.0, 96.05, 0.9; GCF_002860905.1, s__Streptococcus oralis_BA, 95.0, 94.88, 0.88; GCF_002860865.1, s__Streptococcus mitis_AT, 95.0, 94.81, 0.89; GCA_018364455.1, s__Streptococcus mitis_BR, 95.0, 94.73, 0.85; GCF_000722775.1, s__Streptococcus mitis_AV, 95.0, 94.64, 0.9; GCF_002005545.1, s__Streptococcus mitis_I, 95.0, 94.63, 0.9; GCA_001914195.1, s__Stre…	97.99	11	N/A	N/A
NM4_2	d__Bacteria;p__Firmicutes;c__Bacilli;o__Lactobacillales;f__Streptococcaceae;g__Streptococcus;s__Streptococcus mitis_BM	GCF_009496165.1	95	d__Bacteria;p__Firmicutes;c__Bacilli;o__Lactobacillales;f__Streptococcaceae;g__Streptococcus;s__Streptococcus mitis_BM	96.06	0.9	N/A	N/A	N/A	N/A	N/A	d__Bacteria;p__Firmicutes;c__Bacilli;o__Lactobacillales;f__Streptococcaceae;g__Streptococcus;s__	ANI	topological placement and ANI have incongruent species assignments	GCF_009496165.1, s__Streptococcus mitis_BM, 95.0, 96.06, 0.9; GCF_002860905.1, s__Streptococcus oralis_BA, 95.0, 95.03, 0.86; GCF_002860865.1, s__Streptococcus mitis_AT, 95.0, 94.8, 0.88; GCA_018364455.1, s__Streptococcus mitis_BR, 95.0, 94.79, 0.84; GCF_002005545.1, s__Streptococcus mitis_I, 95.0, 94.7, 0.88; GCF_000722775.1, s__Streptococcus mitis_AV, 95.0, 94.68, 0.9; GCA_001914195.1, s__Strep…	98.27	11	N/A	N/A
GCF_009495695.1_ASM949569v1	d__Bacteria;p__Firmicutes;c__Bacilli;o__Lactobacillales;f__Streptococcaceae;g__Streptococcus;s__Streptococcus mitis_BN	GCF_009496205.1	95	d__Bacteria;p__Firmicutes;c__Bacilli;o__Lactobacillales;f__Streptococcaceae;g__Streptococcus;s__Streptococcus mitis_BN	99.98	0.98	GCF_009496205.1	95	d__Bacteria;p__Firmicutes;c__Bacilli;o__Lactobacillales;f__Streptococcaceae;g__Streptococcus;s__Streptococcus mitis_BN	99.98	0.98	d__Bacteria;p__Firmicutes;c__Bacilli;o__Lactobacillales;f__Streptococcaceae;g__Streptococcus;s__	taxonomic classification defined by topology and ANI	topological placement and ANI have congruent species assignments	GCF_002096925.1, s__Streptococcus mitis_AF, 95.0, 94.83, 0.85; GCF_002096755.1, s__Streptococcus mitis_AC, 95.0, 94.37, 0.82; GCF_001076775.1, s__Streptococcus pseudopneumoniae_G, 95.0, 94.32, 0.83; GCF_001281025.1, s__Streptococcus mitis_AK, 95.0, 94.31, 0.82; GCF_013305725.1, s__Streptococcus mitis_BO, 95.0, 94.06, 0.85; GCA_905221245.1, s__Streptococcus sp905221245, 95.0, 93.93, 0.82; GCF_0001…	98.31	11	N/A	N/A
GCF_009496185.1_ASM949618v1	d__Bacteria;p__Firmicutes;c__Bacilli;o__Lactobacillales;f__Streptococcaceae;g__Streptococcus;s__Streptococcus mitis_BN	GCF_009496205.1	95	d__Bacteria;p__Firmicutes;c__Bacilli;o__Lactobacillales;f__Streptococcaceae;g__Streptococcus;s__Streptococcus mitis_BN	99.98	0.98	GCF_009496205.1	95	d__Bacteria;p__Firmicutes;c__Bacilli;o__Lactobacillales;f__Streptococcaceae;g__Streptococcus;s__Streptococcus mitis_BN	99.98	0.98	d__Bacteria;p__Firmicutes;c__Bacilli;o__Lactobacillales;f__Streptococcaceae;g__Streptococcus;s__	taxonomic classification defined by topology and ANI	topological placement and ANI have congruent species assignments	GCF_002096925.1, s__Streptococcus mitis_AF, 95.0, 94.81, 0.85; GCF_002096755.1, s__Streptococcus mitis_AC, 95.0, 94.37, 0.83; GCF_001076775.1, s__Streptococcus pseudopneumoniae_G, 95.0, 94.34, 0.82; GCF_001281025.1, s__Streptococcus mitis_AK, 95.0, 94.25, 0.81; GCA_905221245.1, s__Streptococcus sp905221245, 95.0, 93.96, 0.82; GCF_013305725.1, s__Streptococcus mitis_BO, 95.0, 93.93, 0.85; GCF_0001…	98.31	11	N/A	N/A
GCF_009496205.1_ASM949620v1	d__Bacteria;p__Firmicutes;c__Bacilli;o__Lactobacillales;f__Streptococcaceae;g__Streptococcus;s__Streptococcus mitis_BN	GCF_009496205.1	95	d__Bacteria;p__Firmicutes;c__Bacilli;o__Lactobacillales;f__Streptococcaceae;g__Streptococcus;s__Streptococcus mitis_BN	100	0.99	GCF_009496205.1	95	d__Bacteria;p__Firmicutes;c__Bacilli;o__Lactobacillales;f__Streptococcaceae;g__Streptococcus;s__Streptococcus mitis_BN	100	0.99	d__Bacteria;p__Firmicutes;c__Bacilli;o__Lactobacillales;f__Streptococcaceae;g__Streptococcus;s__	taxonomic classification defined by topology and ANI	topological placement and ANI have congruent species assignments	GCF_002096925.1, s__Streptococcus mitis_AF, 95.0, 94.82, 0.86; GCF_002096755.1, s__Streptococcus mitis_AC, 95.0, 94.35, 0.83; GCF_001076775.1, s__Streptococcus pseudopneumoniae_G, 95.0, 94.32, 0.83; GCF_001281025.1, s__Streptococcus mitis_AK, 95.0, 94.24, 0.81; GCF_013305725.1, s__Streptococcus mitis_BO, 95.0, 93.96, 0.85; GCA_905221245.1, s__Streptococcus sp905221245, 95.0, 93.93, 0.81; GCF_0020…	98.31	11	N/A	N/A
128U_S6	d__Bacteria;p__Firmicutes;c__Bacilli;o__Lactobacillales;f__Streptococcaceae;g__Streptococcus;s__Streptococcus mitis_BQ	GCF_009496155.1	95	d__Bacteria;p__Firmicutes;c__Bacilli;o__Lactobacillales;f__Streptococcaceae;g__Streptococcus;s__Streptococcus mitis_BQ	97.41	0.93	GCF_009496155.1	95	d__Bacteria;p__Firmicutes;c__Bacilli;o__Lactobacillales;f__Streptococcaceae;g__Streptococcus;s__Streptococcus mitis_BQ	97.41	0.93	d__Bacteria;p__Firmicutes;c__Bacilli;o__Lactobacillales;f__Streptococcaceae;g__Streptococcus;s__	taxonomic classification defined by topology and ANI	topological placement and ANI have congruent species assignments	GCF_000187745.1, s__Streptococcus sp000187745, 95.0, 94.67, 0.91; GCA_905369855.1, s__Streptococcus oralis_BN, 95.0, 93.48, 0.87; GCF_000722695.1, s__Streptococcus mitis_O, 95.0, 93.17, 0.86; GCF_005144795.1, s__Streptococcus mitis_BB, 95.0, 93.04, 0.82; GCF_001281025.1, s__Streptococcus mitis_AK, 95.0, 93.04, 0.82; GCF_006385785.1, s__Streptococcus shenyangsis, 95.0, 93.02, 0.84; GCF_002096835.1…	98.27	11	N/A	N/A
U48_S72	d__Bacteria;p__Firmicutes;c__Bacilli;o__Lactobacillales;f__Streptococcaceae;g__Streptococcus;s__Streptococcus mitis_BQ	GCF_009496155.1	95	d__Bacteria;p__Firmicutes;c__Bacilli;o__Lactobacillales;f__Streptococcaceae;g__Streptococcus;s__Streptococcus mitis_BQ	97.52	0.93	GCF_009496155.1	95	d__Bacteria;p__Firmicutes;c__Bacilli;o__Lactobacillales;f__Streptococcaceae;g__Streptococcus;s__Streptococcus mitis_BQ	97.52	0.93	d__Bacteria;p__Firmicutes;c__Bacilli;o__Lactobacillales;f__Streptococcaceae;g__Streptococcus;s__	taxonomic classification defined by topology and ANI	topological placement and ANI have congruent species assignments	GCF_000187745.1, s__Streptococcus sp000187745, 95.0, 94.79, 0.91; GCA_905369855.1, s__Streptococcus oralis_BN, 95.0, 93.57, 0.85; GCF_000722695.1, s__Streptococcus mitis_O, 95.0, 93.39, 0.85; GCF_005144795.1, s__Streptococcus mitis_BB, 95.0, 93.16, 0.81; GCF_000220045.1, s__Streptococcus mitis_AP, 95.0, 93.1, 0.84; GCF_000148545.1, s__Streptococcus mitis_C, 95.0, 93.09, 0.77; GCF_001281025.1, s__…	98.27	11	N/A	N/A
U52_S74	d__Bacteria;p__Firmicutes;c__Bacilli;o__Lactobacillales;f__Streptococcaceae;g__Streptococcus;s__Streptococcus mitis_BQ	GCF_009496155.1	95	d__Bacteria;p__Firmicutes;c__Bacilli;o__Lactobacillales;f__Streptococcaceae;g__Streptococcus;s__Streptococcus mitis_BQ	97.54	0.93	GCF_009496155.1	95	d__Bacteria;p__Firmicutes;c__Bacilli;o__Lactobacillales;f__Streptococcaceae;g__Streptococcus;s__Streptococcus mitis_BQ	97.54	0.93	d__Bacteria;p__Firmicutes;c__Bacilli;o__Lactobacillales;f__Streptococcaceae;g__Streptococcus;s__	taxonomic classification defined by topology and ANI	topological placement and ANI have congruent species assignments	GCF_000187745.1, s__Streptococcus sp000187745, 95.0, 94.87, 0.92; GCA_905369855.1, s__Streptococcus oralis_BN, 95.0, 93.62, 0.86; GCF_000722695.1, s__Streptococcus mitis_O, 95.0, 93.34, 0.87; GCF_002096755.1, s__Streptococcus mitis_AC, 95.0, 93.17, 0.83; GCF_001281025.1, s__Streptococcus mitis_AK, 95.0, 93.12, 0.84; GCF_000220045.1, s__Streptococcus mitis_AP, 95.0, 93.1, 0.85; GCF_006385785.1, s_…	98.27	11	N/A	N/A
B9_S31	d__Bacteria;p__Firmicutes;c__Bacilli;o__Lactobacillales;f__Streptococcaceae;g__Streptococcus;s__Streptococcus mitis_BR	GCA_018364455.1	95	d__Bacteria;p__Firmicutes;c__Bacilli;o__Lactobacillales;f__Streptococcaceae;g__Streptococcus;s__Streptococcus mitis_BR	96.43	0.89	GCA_018364455.1	95	d__Bacteria;p__Firmicutes;c__Bacilli;o__Lactobacillales;f__Streptococcaceae;g__Streptococcus;s__Streptococcus mitis_BR	96.43	0.89	d__Bacteria;p__Firmicutes;c__Bacilli;o__Lactobacillales;f__Streptococcaceae;g__Streptococcus;s__	taxonomic classification defined by topology and ANI	topological placement and ANI have congruent species assignments	GCF_009496165.1, s__Streptococcus mitis_BM, 95.0, 95.26, 0.91; GCF_000722775.1, s__Streptococcus mitis_AV, 95.0, 94.97, 0.9; GCF_002005545.1, s__Streptococcus mitis_I, 95.0, 94.93, 0.89; GCF_002860905.1, s__Streptococcus oralis_BA, 95.0, 94.8, 0.9; GCF_002860865.1, s__Streptococcus mitis_AT, 95.0, 94.78, 0.87; GCA_001914195.1, s__Streptococcus mitis_F, 95.0, 94.7, 0.87; GCF_001074635.1, s__Strept…	98.29	11	N/A	N/A
MSCx	d__Bacteria;p__Firmicutes;c__Bacilli;o__Lactobacillales;f__Streptococcaceae;g__Streptococcus;s__Streptococcus mitis_BS	GCF_905187535.1	95	d__Bacteria;p__Firmicutes;c__Bacilli;o__Lactobacillales;f__Streptococcaceae;g__Streptococcus;s__Streptococcus mitis_BS	100	1	GCF_905187535.1	95	d__Bacteria;p__Firmicutes;c__Bacilli;o__Lactobacillales;f__Streptococcaceae;g__Streptococcus;s__Streptococcus mitis_BS	100	1	d__Bacteria;p__Firmicutes;c__Bacilli;o__Lactobacillales;f__Streptococcaceae;g__Streptococcus;s__	taxonomic classification defined by topology and ANI	topological placement and ANI have congruent species assignments	GCF_000148585.2, s__Streptococcus mitis, 95.0, 94.52, 0.84; GCF_001070815.1, s__Streptococcus pseudopneumoniae_P, 95.0, 94.37, 0.86; GCF_002096895.1, s__Streptococcus mitis_AH, 95.0, 94.05, 0.83; GCF_000220045.1, s__Streptococcus mitis_AP, 95.0, 94.04, 0.81; GCF_001076775.1, s__Streptococcus pseudopneumoniae_G, 95.0, 94.04, 0.82; GCF_001281025.1, s__Streptococcus mitis_AK, 95.0, 94.02, 0.84; GCA_…	97.46	11	N/A	N/A
GCF_000148545.1_ASM14854v1	d__Bacteria;p__Firmicutes;c__Bacilli;o__Lactobacillales;f__Streptococcaceae;g__Streptococcus;s__Streptococcus mitis_C	GCF_000148545.1	95	d__Bacteria;p__Firmicutes;c__Bacilli;o__Lactobacillales;f__Streptococcaceae;g__Streptococcus;s__Streptococcus mitis_C	100	0.99	GCF_000148545.1	95	d__Bacteria;p__Firmicutes;c__Bacilli;o__Lactobacillales;f__Streptococcaceae;g__Streptococcus;s__Streptococcus mitis_C	100	0.99	d__Bacteria;p__Firmicutes;c__Bacilli;o__Lactobacillales;f__Streptococcaceae;g__Streptococcus;s__	taxonomic classification defined by topology and ANI	topological placement and ANI have congruent species assignments	GCF_000722775.1, s__Streptococcus mitis_AV, 95.0, 94.16, 0.85; GCF_002096845.1, s__Streptococcus mitis_A, 95.0, 94.05, 0.83; GCF_002005545.1, s__Streptococcus mitis_I, 95.0, 94.0, 0.81; GCF_013277515.1, s__Streptococcus sp013277515, 95.0, 94.0, 0.81; GCA_905369855.1, s__Streptococcus oralis_BN, 95.0, 93.94, 0.82; GCF_000148525.1, s__Streptococcus mitis_H, 95.0, 93.91, 0.81; GCF_009496165.1, s__St…	99.09	11	N/A	N/A
B91_S12	d__Bacteria;p__Firmicutes;c__Bacilli;o__Lactobacillales;f__Streptococcaceae;g__Streptococcus;s__Streptococcus mitis_D	GCF_001579045.1	95	d__Bacteria;p__Firmicutes;c__Bacilli;o__Lactobacillales;f__Streptococcaceae;g__Streptococcus;s__Streptococcus mitis_D	95.71	0.92	GCF_001579045.1	95	d__Bacteria;p__Firmicutes;c__Bacilli;o__Lactobacillales;f__Streptococcaceae;g__Streptococcus;s__Streptococcus mitis_D	95.71	0.92	d__Bacteria;p__Firmicutes;c__Bacilli;o__Lactobacillales;f__Streptococcaceae;g__Streptococcus;s__	taxonomic classification defined by topology and ANI	topological placement and ANI have congruent species assignments	GCF_000220085.1, s__Streptococcus mitis_K, 95.0, 94.41, 0.82; GCF_001074635.1, s__Streptococcus mitis_E, 95.0, 93.96, 0.8; GCF_001070715.1, s__Streptococcus pseudopneumoniae_H, 95.0, 93.83, 0.79; GCF_013277415.1, s__Streptococcus sp013277415, 95.0, 93.75, 0.83; GCF_903645285.1, s__Streptococcus sp903645285, 95.0, 93.69, 0.83; GCF_002005545.1, s__Streptococcus mitis_I, 95.0, 93.66, 0.84; GCF_00014…	98.23	11	N/A	N/A
GCF_001579045.1_ASM157904v1	d__Bacteria;p__Firmicutes;c__Bacilli;o__Lactobacillales;f__Streptococcaceae;g__Streptococcus;s__Streptococcus mitis_D	GCF_001579045.1	95	d__Bacteria;p__Firmicutes;c__Bacilli;o__Lactobacillales;f__Streptococcaceae;g__Streptococcus;s__Streptococcus mitis_D	100	1	GCF_001579045.1	95	d__Bacteria;p__Firmicutes;c__Bacilli;o__Lactobacillales;f__Streptococcaceae;g__Streptococcus;s__Streptococcus mitis_D	100	1	d__Bacteria;p__Firmicutes;c__Bacilli;o__Lactobacillales;f__Streptococcaceae;g__Streptococcus;s__	taxonomic classification defined by topology and ANI	topological placement and ANI have congruent species assignments	GCF_000220085.1, s__Streptococcus mitis_K, 95.0, 94.0, 0.86; GCA_905369855.1, s__Streptococcus oralis_BN, 95.0, 93.68, 0.88; GCF_013277515.1, s__Streptococcus sp013277515, 95.0, 93.65, 0.77; GCF_001070715.1, s__Streptococcus pseudopneumoniae_H, 95.0, 93.63, 0.8; GCF_001074635.1, s__Streptococcus mitis_E, 95.0, 93.54, 0.85; GCF_001113365.1, s__Streptococcus pneumoniae_C, 95.0, 93.51, 0.78; GCF_000…	98.17	11	N/A	N/A
B117_S38	d__Bacteria;p__Firmicutes;c__Bacilli;o__Lactobacillales;f__Streptococcaceae;g__Streptococcus;s__Streptococcus mitis_E	GCF_001074635.1	95	d__Bacteria;p__Firmicutes;c__Bacilli;o__Lactobacillales;f__Streptococcaceae;g__Streptococcus;s__Streptococcus mitis_E	95.8	0.85	GCF_001074635.1	95	d__Bacteria;p__Firmicutes;c__Bacilli;o__Lactobacillales;f__Streptococcaceae;g__Streptococcus;s__Streptococcus mitis_E	95.8	0.85	d__Bacteria;p__Firmicutes;c__Bacilli;o__Lactobacillales;f__Streptococcaceae;g__Streptococcus;s__	taxonomic classification defined by topology and ANI	topological placement and ANI have congruent species assignments	GCF_000722775.1, s__Streptococcus mitis_AV, 95.0, 94.79, 0.88; GCF_002005545.1, s__Streptococcus mitis_I, 95.0, 94.6, 0.88; GCA_001914195.1, s__Streptococcus mitis_F, 95.0, 94.46, 0.86; GCA_018364455.1, s__Streptococcus mitis_BR, 95.0, 94.46, 0.86; GCA_905369855.1, s__Streptococcus oralis_BN, 95.0, 94.41, 0.9; GCF_009496165.1, s__Streptococcus mitis_BM, 95.0, 94.3, 0.88; GCF_002860865.1, s__Strep…	97.4	11	N/A	N/A
GCF_001074635.1_ASM107463v1	d__Bacteria;p__Firmicutes;c__Bacilli;o__Lactobacillales;f__Streptococcaceae;g__Streptococcus;s__Streptococcus mitis_E	GCF_001074635.1	95	d__Bacteria;p__Firmicutes;c__Bacilli;o__Lactobacillales;f__Streptococcaceae;g__Streptococcus;s__Streptococcus mitis_E	100	0.99	GCF_001074635.1	95	d__Bacteria;p__Firmicutes;c__Bacilli;o__Lactobacillales;f__Streptococcaceae;g__Streptococcus;s__Streptococcus mitis_E	100	0.99	d__Bacteria;p__Firmicutes;c__Bacilli;o__Lactobacillales;f__Streptococcaceae;g__Streptococcus;s__	taxonomic classification defined by topology and ANI	topological placement and ANI have congruent species assignments	GCF_000722775.1, s__Streptococcus mitis_AV, 95.0, 94.35, 0.83; GCA_018364455.1, s__Streptococcus mitis_BR, 95.0, 94.26, 0.82; GCF_002005545.1, s__Streptococcus mitis_I, 95.0, 94.21, 0.83; GCF_009496165.1, s__Streptococcus mitis_BM, 95.0, 94.17, 0.82; GCA_905369855.1, s__Streptococcus oralis_BN, 95.0, 94.11, 0.84; GCF_002860905.1, s__Streptococcus oralis_BA, 95.0, 94.09, 0.81; GCF_002860865.1, s__…	98.25	11	N/A	N/A
B139_S57	d__Bacteria;p__Firmicutes;c__Bacilli;o__Lactobacillales;f__Streptococcaceae;g__Streptococcus;s__Streptococcus mitis_H	GCF_000148525.1	95	d__Bacteria;p__Firmicutes;c__Bacilli;o__Lactobacillales;f__Streptococcaceae;g__Streptococcus;s__Streptococcus mitis_H	95.1	0.89	N/A	N/A	N/A	N/A	N/A	d__Bacteria;p__Firmicutes;c__Bacilli;o__Lactobacillales;f__Streptococcaceae;g__Streptococcus;s__	ANI	topological placement and ANI have incongruent species assignments	GCF_000148525.1, s__Streptococcus mitis_H, 95.0, 95.1, 0.89; GCA_018364455.1, s__Streptococcus mitis_BR, 95.0, 94.47, 0.83; GCF_002005545.1, s__Streptococcus mitis_I, 95.0, 94.42, 0.88; GCF_002860905.1, s__Streptococcus oralis_BA, 95.0, 94.41, 0.87; GCA_001914195.1, s__Streptococcus mitis_F, 95.0, 94.39, 0.84; GCF_009496165.1, s__Streptococcus mitis_BM, 95.0, 94.37, 0.88; GCF_000722775.1, s__Stre…	98.29	11	N/A	N/A
B169_S87	d__Bacteria;p__Firmicutes;c__Bacilli;o__Lactobacillales;f__Streptococcaceae;g__Streptococcus;s__Streptococcus mitis_H	GCF_000148525.1	95	d__Bacteria;p__Firmicutes;c__Bacilli;o__Lactobacillales;f__Streptococcaceae;g__Streptococcus;s__Streptococcus mitis_H	95.36	0.91	N/A	N/A	N/A	N/A	N/A	d__Bacteria;p__Firmicutes;c__Bacilli;o__Lactobacillales;f__Streptococcaceae;g__Streptococcus;s__	ANI	topological placement and ANI have incongruent species assignments	GCF_000148525.1, s__Streptococcus mitis_H, 95.0, 95.36, 0.91; GCF_002005545.1, s__Streptococcus mitis_I, 95.0, 94.49, 0.89; GCF_000722775.1, s__Streptococcus mitis_AV, 95.0, 94.47, 0.88; GCF_002860905.1, s__Streptococcus oralis_BA, 95.0, 94.39, 0.87; GCA_018364455.1, s__Streptococcus mitis_BR, 95.0, 94.31, 0.84; GCF_009496165.1, s__Streptococcus mitis_BM, 95.0, 94.25, 0.88; GCA_001914195.1, s__St…	98.31	11	N/A	N/A
B65_S83	d__Bacteria;p__Firmicutes;c__Bacilli;o__Lactobacillales;f__Streptococcaceae;g__Streptococcus;s__Streptococcus mitis_H	GCF_000148525.1	95	d__Bacteria;p__Firmicutes;c__Bacilli;o__Lactobacillales;f__Streptococcaceae;g__Streptococcus;s__Streptococcus mitis_H	98.43	0.94	GCF_000148525.1	95	d__Bacteria;p__Firmicutes;c__Bacilli;o__Lactobacillales;f__Streptococcaceae;g__Streptococcus;s__Streptococcus mitis_H	98.43	0.94	d__Bacteria;p__Firmicutes;c__Bacilli;o__Lactobacillales;f__Streptococcaceae;g__Streptococcus;s__	taxonomic classification defined by topology and ANI	topological placement and ANI have congruent species assignments	GCF_002005545.1, s__Streptococcus mitis_I, 95.0, 94.52, 0.9; GCF_000722775.1, s__Streptococcus mitis_AV, 95.0, 94.5, 0.9; GCA_001914195.1, s__Streptococcus mitis_F, 95.0, 94.39, 0.85; GCA_018364455.1, s__Streptococcus mitis_BR, 95.0, 94.29, 0.85; GCF_002860905.1, s__Streptococcus oralis_BA, 95.0, 94.27, 0.89; GCF_002860865.1, s__Streptococcus mitis_AT, 95.0, 94.23, 0.89; GCF_009496165.1, s__Strep…	97.42	11	N/A	N/A
B82_S4	d__Bacteria;p__Firmicutes;c__Bacilli;o__Lactobacillales;f__Streptococcaceae;g__Streptococcus;s__Streptococcus mitis_H	GCF_000148525.1	95	d__Bacteria;p__Firmicutes;c__Bacilli;o__Lactobacillales;f__Streptococcaceae;g__Streptococcus;s__Streptococcus mitis_H	95.41	0.91	GCF_000722775.1	95	d__Bacteria;p__Firmicutes;c__Bacilli;o__Lactobacillales;f__Streptococcaceae;g__Streptococcus;s__Streptococcus mitis_AV	94.47	0.89	d__Bacteria;p__Firmicutes;c__Bacilli;o__Lactobacillales;f__Streptococcaceae;g__Streptococcus;s__	ANI	topological placement and ANI have incongruent species assignments	GCF_002005545.1, s__Streptococcus mitis_I, 95.0, 94.47, 0.9; GCA_018364455.1, s__Streptococcus mitis_BR, 95.0, 94.39, 0.85; GCF_002860905.1, s__Streptococcus oralis_BA, 95.0, 94.38, 0.87; GCF_009496165.1, s__Streptococcus mitis_BM, 95.0, 94.37, 0.88; GCA_001914195.1, s__Streptococcus mitis_F, 95.0, 94.2, 0.85; GCA_905369855.1, s__Streptococcus oralis_BN, 95.0, 94.13, 0.87; GCF_001074635.1, s__Str…	98.27	11	N/A	N/A
GCF_000148525.1_ASM14852v1	d__Bacteria;p__Firmicutes;c__Bacilli;o__Lactobacillales;f__Streptococcaceae;g__Streptococcus;s__Streptococcus mitis_H	GCF_000148525.1	95	d__Bacteria;p__Firmicutes;c__Bacilli;o__Lactobacillales;f__Streptococcaceae;g__Streptococcus;s__Streptococcus mitis_H	100	1	GCF_000148525.1	95	d__Bacteria;p__Firmicutes;c__Bacilli;o__Lactobacillales;f__Streptococcaceae;g__Streptococcus;s__Streptococcus mitis_H	100	1	d__Bacteria;p__Firmicutes;c__Bacilli;o__Lactobacillales;f__Streptococcaceae;g__Streptococcus;s__	taxonomic classification defined by topology and ANI	topological placement and ANI have congruent species assignments	GCF_000722775.1, s__Streptococcus mitis_AV, 95.0, 94.33, 0.84; GCF_002860905.1, s__Streptococcus oralis_BA, 95.0, 94.27, 0.81; GCF_002005545.1, s__Streptococcus mitis_I, 95.0, 94.26, 0.84; GCF_009496165.1, s__Streptococcus mitis_BM, 95.0, 94.25, 0.83; GCA_001914195.1, s__Streptococcus mitis_F, 95.0, 94.22, 0.81; GCA_018364455.1, s__Streptococcus mitis_BR, 95.0, 94.15, 0.81; GCA_905369855.1, s__St…	98.25	11	N/A	N/A
B124_S44	d__Bacteria;p__Firmicutes;c__Bacilli;o__Lactobacillales;f__Streptococcaceae;g__Streptococcus;s__Streptococcus mitis_I	GCF_002005545.1	95	d__Bacteria;p__Firmicutes;c__Bacilli;o__Lactobacillales;f__Streptococcaceae;g__Streptococcus;s__Streptococcus mitis_I	95.49	0.91	N/A	N/A	N/A	N/A	N/A	d__Bacteria;p__Firmicutes;c__Bacilli;o__Lactobacillales;f__Streptococcaceae;g__Streptococcus;s__	ANI	topological placement and ANI have incongruent species assignments	GCF_002005545.1, s__Streptococcus mitis_I, 95.0, 95.49, 0.91; GCF_000722775.1, s__Streptococcus mitis_AV, 95.0, 94.74, 0.9; GCA_018364455.1, s__Streptococcus mitis_BR, 95.0, 94.73, 0.83; GCA_001914195.1, s__Streptococcus mitis_F, 95.0, 94.67, 0.85; GCF_009496165.1, s__Streptococcus mitis_BM, 95.0, 94.53, 0.88; GCF_000148525.1, s__Streptococcus mitis_H, 95.0, 94.46, 0.86; GCF_002860865.1, s__Strep…	98.11	11	N/A	N/A
B167_S85	d__Bacteria;p__Firmicutes;c__Bacilli;o__Lactobacillales;f__Streptococcaceae;g__Streptococcus;s__Streptococcus mitis_I	GCF_002005545.1	95	d__Bacteria;p__Firmicutes;c__Bacilli;o__Lactobacillales;f__Streptococcaceae;g__Streptococcus;s__Streptococcus mitis_I	95.3	0.92	N/A	N/A	N/A	N/A	N/A	d__Bacteria;p__Firmicutes;c__Bacilli;o__Lactobacillales;f__Streptococcaceae;g__Streptococcus;s__	ANI	topological placement and ANI have incongruent species assignments	GCF_002005545.1, s__Streptococcus mitis_I, 95.0, 95.3, 0.92; GCF_000722775.1, s__Streptococcus mitis_AV, 95.0, 94.96, 0.9; GCA_018364455.1, s__Streptococcus mitis_BR, 95.0, 94.86, 0.87; GCF_002860905.1, s__Streptococcus oralis_BA, 95.0, 94.86, 0.88; GCA_001914195.1, s__Streptococcus mitis_F, 95.0, 94.76, 0.86; GCF_009496165.1, s__Streptococcus mitis_BM, 95.0, 94.74, 0.92; GCF_000148525.1, s__Stre…	98.27	11	N/A	N/A
GCF_000257865.1_ASM25786v1	d__Bacteria;p__Firmicutes;c__Bacilli;o__Lactobacillales;f__Streptococcaceae;g__Streptococcus;s__Streptococcus mitis_I	GCF_002005545.1	95	d__Bacteria;p__Firmicutes;c__Bacilli;o__Lactobacillales;f__Streptococcaceae;g__Streptococcus;s__Streptococcus mitis_I	95.1	0.88	N/A	N/A	N/A	N/A	N/A	d__Bacteria;p__Firmicutes;c__Bacilli;o__Lactobacillales;f__Streptococcaceae;g__Streptococcus;s__	ANI	topological placement and ANI have incongruent species assignments	GCF_002005545.1, s__Streptococcus mitis_I, 95.0, 95.1, 0.88; GCF_000722775.1, s__Streptococcus mitis_AV, 95.0, 95.07, 0.86; GCA_018364455.1, s__Streptococcus mitis_BR, 95.0, 94.78, 0.82; GCA_001914195.1, s__Streptococcus mitis_F, 95.0, 94.66, 0.82; GCF_002860865.1, s__Streptococcus mitis_AT, 95.0, 94.43, 0.84; GCF_002860905.1, s__Streptococcus oralis_BA, 95.0, 94.41, 0.81; GCF_001074635.1, s__Str…	98.31	11	N/A	N/A
GCF_002005545.1_ASM200554v1	d__Bacteria;p__Firmicutes;c__Bacilli;o__Lactobacillales;f__Streptococcaceae;g__Streptococcus;s__Streptococcus mitis_I	GCF_002005545.1	95	d__Bacteria;p__Firmicutes;c__Bacilli;o__Lactobacillales;f__Streptococcaceae;g__Streptococcus;s__Streptococcus mitis_I	100	0.99	GCF_002005545.1	95	d__Bacteria;p__Firmicutes;c__Bacilli;o__Lactobacillales;f__Streptococcaceae;g__Streptococcus;s__Streptococcus mitis_I	100	0.99	d__Bacteria;p__Firmicutes;c__Bacilli;o__Lactobacillales;f__Streptococcaceae;g__Streptococcus;s__	taxonomic classification defined by topology and ANI	topological placement and ANI have congruent species assignments	GCF_000722775.1, s__Streptococcus mitis_AV, 95.0, 94.87, 0.85; GCA_018364455.1, s__Streptococcus mitis_BR, 95.0, 94.7, 0.84; GCA_001914195.1, s__Streptococcus mitis_F, 95.0, 94.56, 0.85; GCF_009496165.1, s__Streptococcus mitis_BM, 95.0, 94.42, 0.85; GCF_002860865.1, s__Streptococcus mitis_AT, 95.0, 94.38, 0.82; GCF_002860905.1, s__Streptococcus oralis_BA, 95.0, 94.38, 0.8; GCF_000148525.1, s__Str…	98.25	11	N/A	N/A
B158_S76	d__Bacteria;p__Firmicutes;c__Bacilli;o__Lactobacillales;f__Streptococcaceae;g__Streptococcus;s__Streptococcus mitis_J	GCA_001579035.1	95	d__Bacteria;p__Firmicutes;c__Bacilli;o__Lactobacillales;f__Streptococcaceae;g__Streptococcus;s__Streptococcus mitis_J	95.03	0.92	GCF_001113365.1	95	d__Bacteria;p__Firmicutes;c__Bacilli;o__Lactobacillales;f__Streptococcaceae;g__Streptococcus;s__Streptococcus pneumoniae_C	94.17	0.87	d__Bacteria;p__Firmicutes;c__Bacilli;o__Lactobacillales;f__Streptococcaceae;g__Streptococcus;s__	ANI	topological placement and ANI have incongruent species assignments	GCF_001070715.1, s__Streptococcus pseudopneumoniae_H, 95.0, 94.65, 0.85; GCF_013277415.1, s__Streptococcus sp013277415, 95.0, 94.51, 0.87; GCF_903645285.1, s__Streptococcus sp903645285, 95.0, 94.45, 0.86; GCF_000220085.1, s__Streptococcus mitis_K, 95.0, 94.36, 0.85; GCF_001347015.1, s__Streptococcus pneumoniae_E, 95.0, 94.28, 0.88; GCF_013277515.1, s__Streptococcus sp013277515, 95.0, 94.28, 0.87;…	98.25	11	N/A	N/A
B106_S27	d__Bacteria;p__Firmicutes;c__Bacilli;o__Lactobacillales;f__Streptococcaceae;g__Streptococcus;s__Streptococcus mitis_K	GCF_000220085.1	95	d__Bacteria;p__Firmicutes;c__Bacilli;o__Lactobacillales;f__Streptococcaceae;g__Streptococcus;s__Streptococcus mitis_K	95.25	0.91	GCF_000220085.1	95	d__Bacteria;p__Firmicutes;c__Bacilli;o__Lactobacillales;f__Streptococcaceae;g__Streptococcus;s__Streptococcus mitis_K	95.25	0.91	d__Bacteria;p__Firmicutes;c__Bacilli;o__Lactobacillales;f__Streptococcaceae;g__Streptococcus;s__	taxonomic classification defined by topology and ANI	topological placement and ANI have congruent species assignments	GCF_001579045.1, s__Streptococcus mitis_D, 95.0, 94.3, 0.92; GCF_903645285.1, s__Streptococcus sp903645285, 95.0, 94.26, 0.88; GCF_013277415.1, s__Streptococcus sp013277415, 95.0, 94.14, 0.89; GCF_001113365.1, s__Streptococcus pneumoniae_C, 95.0, 94.05, 0.89; GCF_013277515.1, s__Streptococcus sp013277515, 95.0, 94.02, 0.89; GCF_900411395.1, s__Streptococcus mitis_BA, 95.0, 94.01, 0.89; GCF_002005…	98.27	11	N/A	N/A
GCF_000220085.1_ASM22008v2	d__Bacteria;p__Firmicutes;c__Bacilli;o__Lactobacillales;f__Streptococcaceae;g__Streptococcus;s__Streptococcus mitis_K	GCF_000220085.1	95	d__Bacteria;p__Firmicutes;c__Bacilli;o__Lactobacillales;f__Streptococcaceae;g__Streptococcus;s__Streptococcus mitis_K	100	1	GCF_000220085.1	95	d__Bacteria;p__Firmicutes;c__Bacilli;o__Lactobacillales;f__Streptococcaceae;g__Streptococcus;s__Streptococcus mitis_K	100	1	d__Bacteria;p__Firmicutes;c__Bacilli;o__Lactobacillales;f__Streptococcaceae;g__Streptococcus;s__	taxonomic classification defined by topology and ANI	topological placement and ANI have congruent species assignments	GCF_013277515.1, s__Streptococcus sp013277515, 95.0, 94.05, 0.82; GCF_001579045.1, s__Streptococcus mitis_D, 95.0, 94.0, 0.86; GCF_903645285.1, s__Streptococcus sp903645285, 95.0, 93.98, 0.81; GCF_013277415.1, s__Streptococcus sp013277415, 95.0, 93.97, 0.81; GCF_900411395.1, s__Streptococcus mitis_BA, 95.0, 93.94, 0.82; GCF_001074635.1, s__Streptococcus mitis_E, 95.0, 93.87, 0.81; GCF_001070715.1…	97.82	11	N/A	N/A
SmitisSK579v1.0	d__Bacteria;p__Firmicutes;c__Bacilli;o__Lactobacillales;f__Streptococcaceae;g__Streptococcus;s__Streptococcus mitis_L	GCF_000257905.1	95	d__Bacteria;p__Firmicutes;c__Bacilli;o__Lactobacillales;f__Streptococcaceae;g__Streptococcus;s__Streptococcus mitis_L	100	1	GCF_000257905.1	95	d__Bacteria;p__Firmicutes;c__Bacilli;o__Lactobacillales;f__Streptococcaceae;g__Streptococcus;s__Streptococcus mitis_L	100	1	d__Bacteria;p__Firmicutes;c__Bacilli;o__Lactobacillales;f__Streptococcaceae;g__Streptococcus;s__	taxonomic classification defined by topology and ANI	topological placement and ANI have congruent species assignments	GCF_000222785.1, s__Streptococcus mitis_N, 95.0, 94.55, 0.87; GCF_000722685.1, s__Streptococcus mitis_M, 95.0, 94.52, 0.87; GCF_006385785.1, s__Streptococcus shenyangsis, 95.0, 94.5, 0.87; GCF_003943935.1, s__Streptococcus mitis_BK, 95.0, 94.2, 0.89; GCA_905221085.1, s__Streptococcus sp905221085, 95.0, 93.78, 0.83; GCF_001560895.1, s__Streptococcus mitis_Q, 95.0, 93.77, 0.89; GCA_905369855.1, s__…	98.19	11	N/A	N/A
GCF_000722685.1_ASM72268v1	d__Bacteria;p__Firmicutes;c__Bacilli;o__Lactobacillales;f__Streptococcaceae;g__Streptococcus;s__Streptococcus mitis_M	GCF_000722685.1	95	d__Bacteria;p__Firmicutes;c__Bacilli;o__Lactobacillales;f__Streptococcaceae;g__Streptococcus;s__Streptococcus mitis_M	100	1	GCF_000722685.1	95	d__Bacteria;p__Firmicutes;c__Bacilli;o__Lactobacillales;f__Streptococcaceae;g__Streptococcus;s__Streptococcus mitis_M	100	1	d__Bacteria;p__Firmicutes;c__Bacilli;o__Lactobacillales;f__Streptococcaceae;g__Streptococcus;s__	taxonomic classification defined by topology and ANI	topological placement and ANI have congruent species assignments	GCF_000257905.1, s__Streptococcus mitis_L, 95.0, 94.52, 0.87; GCF_006385785.1, s__Streptococcus shenyangsis, 95.0, 94.39, 0.88; GCF_000222785.1, s__Streptococcus mitis_N, 95.0, 94.32, 0.9; GCA_905369855.1, s__Streptococcus oralis_BN, 95.0, 93.9, 0.92; GCF_001560895.1, s__Streptococcus mitis_Q, 95.0, 93.89, 0.85; GCA_905221085.1, s__Streptococcus sp905221085, 95.0, 93.83, 0.9; GCF_003943935.1, s__…	97.62	11	N/A	N/A
GCF_000222785.1_ASM22278v2	d__Bacteria;p__Firmicutes;c__Bacilli;o__Lactobacillales;f__Streptococcaceae;g__Streptococcus;s__Streptococcus mitis_N	GCF_000222785.1	95	d__Bacteria;p__Firmicutes;c__Bacilli;o__Lactobacillales;f__Streptococcaceae;g__Streptococcus;s__Streptococcus mitis_N	100	1	GCF_000222785.1	95	d__Bacteria;p__Firmicutes;c__Bacilli;o__Lactobacillales;f__Streptococcaceae;g__Streptococcus;s__Streptococcus mitis_N	100	1	d__Bacteria;p__Firmicutes;c__Bacilli;o__Lactobacillales;f__Streptococcaceae;g__Streptococcus;s__	taxonomic classification defined by topology and ANI	topological placement and ANI have congruent species assignments	GCF_006385785.1, s__Streptococcus shenyangsis, 95.0, 94.84, 0.89; GCF_000257905.1, s__Streptococcus mitis_L, 95.0, 94.55, 0.87; GCF_000722685.1, s__Streptococcus mitis_M, 95.0, 94.32, 0.9; GCF_003943935.1, s__Streptococcus mitis_BK, 95.0, 94.15, 0.88; GCA_905221085.1, s__Streptococcus sp905221085, 95.0, 93.99, 0.87; GCA_905369855.1, s__Streptococcus oralis_BN, 95.0, 93.78, 0.9; GCF_001560895.1, s…	97.66	11	N/A	N/A
GCF_000257805.1_ASM25780v1	d__Bacteria;p__Firmicutes;c__Bacilli;o__Lactobacillales;f__Streptococcaceae;g__Streptococcus;s__Streptococcus mitis_N	GCF_000222785.1	95	d__Bacteria;p__Firmicutes;c__Bacilli;o__Lactobacillales;f__Streptococcaceae;g__Streptococcus;s__Streptococcus mitis_N	96.48	0.9	GCF_000222785.1	95	d__Bacteria;p__Firmicutes;c__Bacilli;o__Lactobacillales;f__Streptococcaceae;g__Streptococcus;s__Streptococcus mitis_N	96.48	0.9	d__Bacteria;p__Firmicutes;c__Bacilli;o__Lactobacillales;f__Streptococcaceae;g__Streptococcus;s__	taxonomic classification defined by topology and ANI	topological placement and ANI have congruent species assignments	GCF_006385785.1, s__Streptococcus shenyangsis, 95.0, 94.8, 0.89; GCF_000257905.1, s__Streptococcus mitis_L, 95.0, 94.62, 0.86; GCF_000722685.1, s__Streptococcus mitis_M, 95.0, 94.2, 0.88; GCF_003943935.1, s__Streptococcus mitis_BK, 95.0, 94.04, 0.88; GCA_905221085.1, s__Streptococcus sp905221085, 95.0, 93.99, 0.84; GCF_001560895.1, s__Streptococcus mitis_Q, 95.0, 93.82, 0.89; GCA_000430305.1, s__…	98.29	11	N/A	N/A
GCF_000722695.1_ASM72269v1	d__Bacteria;p__Firmicutes;c__Bacilli;o__Lactobacillales;f__Streptococcaceae;g__Streptococcus;s__Streptococcus mitis_O	GCF_000722695.1	95	d__Bacteria;p__Firmicutes;c__Bacilli;o__Lactobacillales;f__Streptococcaceae;g__Streptococcus;s__Streptococcus mitis_O	100	1	GCF_000722695.1	95	d__Bacteria;p__Firmicutes;c__Bacilli;o__Lactobacillales;f__Streptococcaceae;g__Streptococcus;s__Streptococcus mitis_O	100	1	d__Bacteria;p__Firmicutes;c__Bacilli;o__Lactobacillales;f__Streptococcaceae;g__Streptococcus;s__	taxonomic classification defined by topology and ANI	topological placement and ANI have congruent species assignments	GCA_905369855.1, s__Streptococcus oralis_BN, 95.0, 93.64, 0.88; GCF_000722705.1, s__Streptococcus mitis_P, 95.0, 93.62, 0.85; GCA_905221195.1, s__Streptococcus sp905221195, 95.0, 93.44, 0.84; GCF_000187745.1, s__Streptococcus sp000187745, 95.0, 93.19, 0.79; GCF_009496155.1, s__Streptococcus mitis_BQ, 95.0, 93.05, 0.81; GCF_000722765.2, s__Streptococcus mitis_AQ, 95.0, 92.74, 0.82; GCA_905221245.1…	97.26	11	N/A	N/A
GCF_000722705.1_ASM72270v1	d__Bacteria;p__Firmicutes;c__Bacilli;o__Lactobacillales;f__Streptococcaceae;g__Streptococcus;s__Streptococcus mitis_P	GCF_000722705.1	95	d__Bacteria;p__Firmicutes;c__Bacilli;o__Lactobacillales;f__Streptococcaceae;g__Streptococcus;s__Streptococcus mitis_P	100	1	GCF_000722705.1	95	d__Bacteria;p__Firmicutes;c__Bacilli;o__Lactobacillales;f__Streptococcaceae;g__Streptococcus;s__Streptococcus mitis_P	100	1	d__Bacteria;p__Firmicutes;c__Bacilli;o__Lactobacillales;f__Streptococcaceae;g__Streptococcus;s__	taxonomic classification defined by topology and ANI	topological placement and ANI have congruent species assignments	GCA_905221195.1, s__Streptococcus sp905221195, 95.0, 94.62, 0.86; GCF_000722695.1, s__Streptococcus mitis_O, 95.0, 93.62, 0.85; GCA_905369855.1, s__Streptococcus oralis_BN, 95.0, 93.38, 0.88; GCA_905221105.1, s__Streptococcus sp905221105, 95.0, 93.1, 0.85; GCA_905221125.1, s__Streptococcus sp905221125, 95.0, 92.92, 0.83; GCA_905221095.1, s__Streptococcus sp905221095, 95.0, 92.91, 0.83; GCA_905221…	98.15	11	N/A	N/A
GCF_001560895.1_ASM156089v1	d__Bacteria;p__Firmicutes;c__Bacilli;o__Lactobacillales;f__Streptococcaceae;g__Streptococcus;s__Streptococcus mitis_Q	GCF_001560895.1	95	d__Bacteria;p__Firmicutes;c__Bacilli;o__Lactobacillales;f__Streptococcaceae;g__Streptococcus;s__Streptococcus mitis_Q	100	1	GCF_001560895.1	95	d__Bacteria;p__Firmicutes;c__Bacilli;o__Lactobacillales;f__Streptococcaceae;g__Streptococcus;s__Streptococcus mitis_Q	100	1	d__Bacteria;p__Firmicutes;c__Bacilli;o__Lactobacillales;f__Streptococcaceae;g__Streptococcus;s__	taxonomic classification defined by topology and ANI	topological placement and ANI have congruent species assignments	GCA_000430305.1, s__Streptococcus mitis_AW, 95.0354, 94.95, 0.91; GCF_001074825.1, s__Streptococcus pseudopneumoniae_C, 95.0354, 94.6, 0.86; GCF_003943935.1, s__Streptococcus mitis_BK, 95.0, 94.4, 0.89; GCF_000722685.1, s__Streptococcus mitis_M, 95.0, 93.89, 0.85; GCF_006385785.1, s__Streptococcus shenyangsis, 95.0, 93.82, 0.89; GCF_000257905.1, s__Streptococcus mitis_L, 95.0, 93.77, 0.89; GCF_00…	98.25	11	N/A	N/A
GCF_009496385.1_ASM949638v1	d__Bacteria;p__Firmicutes;c__Bacilli;o__Lactobacillales;f__Streptococcaceae;g__Streptococcus;s__Streptococcus mitis_Q	GCF_001560895.1	95	d__Bacteria;p__Firmicutes;c__Bacilli;o__Lactobacillales;f__Streptococcaceae;g__Streptococcus;s__Streptococcus mitis_Q	95.93	0.9	GCF_001560895.1	95	d__Bacteria;p__Firmicutes;c__Bacilli;o__Lactobacillales;f__Streptococcaceae;g__Streptococcus;s__Streptococcus mitis_Q	95.93	0.9	d__Bacteria;p__Firmicutes;c__Bacilli;o__Lactobacillales;f__Streptococcaceae;g__Streptococcus;s__	taxonomic classification defined by topology and ANI	topological placement and ANI have congruent species assignments	GCF_001074825.1, s__Streptococcus pseudopneumoniae_C, 95.0354, 94.8, 0.87; GCA_000430305.1, s__Streptococcus mitis_AW, 95.0354, 94.65, 0.9; GCF_003943935.1, s__Streptococcus mitis_BK, 95.0, 94.27, 0.88; GCF_000722685.1, s__Streptococcus mitis_M, 95.0, 94.0, 0.86; GCF_006385785.1, s__Streptococcus shenyangsis, 95.0, 93.95, 0.88; GCF_000222785.1, s__Streptococcus mitis_N, 95.0, 93.87, 0.89; GCF_000…	98.25	11	N/A	N/A
B52_S70	d__Bacteria;p__Firmicutes;c__Bacilli;o__Lactobacillales;f__Streptococcaceae;g__Streptococcus;s__Streptococcus mitis_S	GCF_001579665.1	95	d__Bacteria;p__Firmicutes;c__Bacilli;o__Lactobacillales;f__Streptococcaceae;g__Streptococcus;s__Streptococcus mitis_S	97.03	0.92	GCF_001579665.1	95	d__Bacteria;p__Firmicutes;c__Bacilli;o__Lactobacillales;f__Streptococcaceae;g__Streptococcus;s__Streptococcus mitis_S	97.03	0.92	d__Bacteria;p__Firmicutes;c__Bacilli;o__Lactobacillales;f__Streptococcaceae;g__Streptococcus;s__	taxonomic classification defined by topology and ANI	topological placement and ANI have congruent species assignments	GCA_000385835.1, s__Streptococcus mitis_AI, 95.0, 95.44, 0.9; GCF_001650315.1, s__Streptococcus sp001650315, 95.0, 94.9, 0.92; GCF_003627155.1, s__Streptococcus gwangjuense, 95.0, 94.85, 0.92; GCF_003942765.1, s__Streptococcus mitis_BE, 95.0, 94.79, 0.91; GCF_006385165.1, s__Streptococcus symci, 95.0, 94.54, 0.91; GCF_003626515.1, s__Streptococcus chosunense, 95.0, 94.52, 0.9; GCF_002096815.1, s_…	96.13	11	N/A	N/A
GCF_002096835.1_ASM209683v1	d__Bacteria;p__Firmicutes;c__Bacilli;o__Lactobacillales;f__Streptococcaceae;g__Streptococcus;s__Streptococcus mitis_W	GCF_002096835.1	95	d__Bacteria;p__Firmicutes;c__Bacilli;o__Lactobacillales;f__Streptococcaceae;g__Streptococcus;s__Streptococcus mitis_W	100	1	GCF_002096835.1	95	d__Bacteria;p__Firmicutes;c__Bacilli;o__Lactobacillales;f__Streptococcaceae;g__Streptococcus;s__Streptococcus mitis_W	100	1	d__Bacteria;p__Firmicutes;c__Bacilli;o__Lactobacillales;f__Streptococcaceae;g__Streptococcus;s__	taxonomic classification defined by topology and ANI	topological placement and ANI have congruent species assignments	GCF_000148585.2, s__Streptococcus mitis, 95.0, 94.22, 0.83; GCF_001070815.1, s__Streptococcus pseudopneumoniae_P, 95.0, 94.2, 0.85; GCF_000220045.1, s__Streptococcus mitis_AP, 95.0, 94.04, 0.86; GCF_905187535.1, s__Streptococcus mitis_BS, 95.0, 94.0, 0.84; GCF_002096895.1, s__Streptococcus mitis_AH, 95.0, 93.93, 0.82; GCF_901542415.1, s__Streptococcus mitis_BL, 95.0, 93.88, 0.85; GCF_001076775.1,…	98.33	11	N/A	N/A
B43_S61	d__Bacteria;p__Firmicutes;c__Bacilli;o__Lactobacillales;f__Streptococcaceae;g__Streptococcus;s__Streptococcus mitis_Y	GCF_002096855.1	95	d__Bacteria;p__Firmicutes;c__Bacilli;o__Lactobacillales;f__Streptococcaceae;g__Streptococcus;s__Streptococcus mitis_Y	96.25	0.9	GCF_002096855.1	95	d__Bacteria;p__Firmicutes;c__Bacilli;o__Lactobacillales;f__Streptococcaceae;g__Streptococcus;s__Streptococcus mitis_Y	96.25	0.9	d__Bacteria;p__Firmicutes;c__Bacilli;o__Lactobacillales;f__Streptococcaceae;g__Streptococcus;s__	taxonomic classification defined by topology and ANI	topological placement and ANI have congruent species assignments	GCF_000148585.2, s__Streptococcus mitis, 95.0, 94.86, 0.88; GCF_001076775.1, s__Streptococcus pseudopneumoniae_G, 95.0, 94.22, 0.88; GCF_001810785.1, s__Streptococcus sp001810785, 95.0, 94.22, 0.88; GCF_001070815.1, s__Streptococcus pseudopneumoniae_P, 95.0, 94.19, 0.82; GCF_001281025.1, s__Streptococcus mitis_AK, 95.0, 94.16, 0.87; GCF_002096755.1, s__Streptococcus mitis_AC, 95.0, 94.12, 0.88; G…	97.32	11	N/A	N/A
[truncated: 56 more rows]

## Sheet: Table S9
Table S9: Comparison of the different genomic speciation tools
	GTDBTK	KRAKEN1	KRAKEN2	MASH
Unclassified	48	0	0	21
Streptococcus mitis	212	322	322	299
Streptococcus chosunense	5	0	0	0
Streptococcus gwangjuense	2	0	0	0
Streptococcus oralis	3	0	0	0
Streptococcus pseudopneumoniae	13	0	0	2
Streptococcus shenyangsis	2	0	0	0
Streptococcus symci	7	0	0	0
Streptococcus sp	30	0	0	0

## Sheet: Table S10
Table S10: Quality control analysis (QUAST) of the recenly sequenced Streptococcus mitis genomes
[truncated: 189 more rows]
[truncated: 1 more columns]

[truncated: 10 more sheets: Table S11, Table S12, Table S13, Table S14, Table S15, Table S16, Table S17, Table S18, Table S19, Table S20]
